# Supplementary material for: Natural variation of Dt2 determines branching in soybean
Source: Nat Commun. 2022 Oct 28;13:6429. doi: 10.1038/s41467-022-34153-4 (PMC9616897; doi:10.1038/s41467-022-34153-4)
Supplement: Supplementary file 4 — Supplementary Data 1 [file 41467_2022_34153_MOESM4_ESM.xlsx]

## Sheet: Sheet1
Geographic information of soybean accessions in China.
Accession number	Acession name	Type	Origin	Ecoreigions	Dt2 Haplotype
1	TZX-1100	Improved cultivar	Liao Ning	I	HapI
2	TZX-2100	Improved cultivar	Hei Long Jiang	I	HapI
3	TZX-3500	Landrace	Ji Lin	I	HapI
4	TZX-5010	Improved cultivar	Hei Long Jiang	I	HapI
5	TZX-2110	Improved cultivar	Hei Long Jiang	I	HapI
6	TZX-1310	Improved cultivar	Hei Long Jiang	I	HapI
7	TZX-710	Landrace	Liao Ning	I	HapI
8	TZX-1820	Landrace	Hei Long Jiang	I	HapI
9	TZX-2130	Improved cultivar	Hei Long Jiang	I	HapI
10	TZX-2230	Improved cultivar	Hei Long Jiang	I	HapI
11	TZX-3230	Landrace	Ji Lin	I	HapI
12	TZX-1530	Improved cultivar	Ji Lin	I	HapI
13	TZX-5040	Improved cultivar	Hei Long Jiang	I	HapI
14	TZX-2140	Improved cultivar	Nei Meng Gu	I	HapI
15	TZX-3340	Landrace	Ji Lin	I	HapI
16	TZX-5150	Improved cultivar	Hei Long Jiang	I	HapI
17	TZX-1250	Landrace	Liao Ning	I	HapI
18	TZX-1350	Improved cultivar	Hei Long Jiang	I	HapI
19	TZX-1550	Improved cultivar	Ji Lin	I	HapI
20	TZX-1850	Improved cultivar	Hei Long Jiang	I	HapI
21	TZX-2060	Improved cultivar	Hei Long Jiang	I	HapI
22	TZX-5060	Improved cultivar	Hei Long Jiang	I	HapI
23	TZX-2360	Improved cultivar	Ji Lin	I	HapI
24	TZX-460	Improved cultivar	Liao Ning	I	HapI
25	TZX-560	Improved cultivar	Liao Ning	I	HapI
26	TZX-1560	Improved cultivar	Ji Lin	I	HapI
27	TZX-1860	Improved cultivar	Hei Long Jiang	I	HapI
28	TZX-5070	Improved cultivar	Hei Long Jiang	I	HapI
29	TZX-470	Improved cultivar	Ji Lin	I	HapI
30	TZX-1470	Improved cultivar	Hei Long Jiang	I	HapI
31	TZX-1570	Improved cultivar	Hei Long Jiang	I	HapI
32	TZX-1080	Landrace	Liao Ning	I	HapI
33	TZX-5480	Improved cultivar	Ji Lin	I	HapI
34	TZX-1580	Improved cultivar	Liao Ning	I	HapI
35	TZX-780	Landrace	Hei Long Jiang	I	HapI
36	TZX-1090	Landrace	Liao Ning	I	HapI
37	TZX-2190	Improved cultivar	Hei Long Jiang	I	HapI
38	TZX-3190	Landrace	Hei Long Jiang	I	HapI
39	TZX-490	Improved cultivar	Hei Long Jiang	I	HapI
40	TZX-1490	Improved cultivar	Hei Long Jiang	I	HapI
41	TZX-3490	Landrace	Liao Ning	I	HapI
42	TZX-5590	Landrace	Hei Long Jiang	I	HapI
43	TZX-690	Landrace	Hei Long Jiang	I	HapI
44	TZX-1101	Landrace	Liao Ning	I	HapI
45	TZX-2101	Improved cultivar	Hei Long Jiang	I	HapI
46	TZX-1011	Improved cultivar	Hei Long Jiang	I	HapI
47	TZX-3011	Landrace	Hei Long Jiang	I	HapI
48	TZX-5111	Improved cultivar	Ji Lin	I	HapI
49	TZX-5311	Landrace	Ji Lin	I	HapI
50	TZX-3411	Improved cultivar	Hei Long Jiang	I	HapI
51	TZX-1021	Landrace	Ji Lin	I	HapI
52	TZX-1421	Improved cultivar	Hei Long Jiang	I	HapI
53	TZX-1531	Improved cultivar	Ji Lin	I	HapI
54	TZX-1831	Improved cultivar	Hei Long Jiang	I	HapI
55	TZX-3041	Landrace	Hei Long Jiang	I	HapI
56	TZX-5041	Improved cultivar	Hei Long Jiang	I	HapI
57	TZX-2141	Improved cultivar	Nei Meng Gu	I	HapI
58	TZX-3341	Landrace	Ji Lin	I	HapI
59	TZX-441	Improved cultivar	Ji Lin	I	HapI
60	TZX-2441	Improved cultivar	Hei Long Jiang	I	HapI
61	TZX-3051	Landrace	Hei Long Jiang	I	HapI
62	TZX-3451	Landrace	Liao Ning	I	HapI
63	TZX-1551	Improved cultivar	Ji Lin	I	HapI
64	TZX-1851	Improved cultivar	Hei Long Jiang	I	HapI
65	TZX-5061	Improved cultivar	Hei Long Jiang	I	HapI
66	TZX-5161	Landrace	Hei Long Jiang	I	HapI
67	TZX-1461	Improved cultivar	He Bei	I	HapI
68	TZX-1561	Improved cultivar	Ji Lin	I	HapI
69	TZX-761	Landrace	Hei Long Jiang	I	HapI
70	TZX-071	Landrace	Hei Long Jiang	I	HapI
71	TZX-1371	Improved cultivar	Hei Long Jiang	I	HapI
72	TZX-471	Improved cultivar	Hei Long Jiang	I	HapI
73	TZX-1081	Landrace	Liao Ning	I	HapI
74	TZX-1481	Improved cultivar	Hei Long Jiang	I	HapI
75	TZX-681	Landrace	Liao Ning	I	HapI
76	TZX-1091	Landrace	Liao Ning	I	HapI
77	TZX-5091	Improved cultivar	Hei Long Jiang	I	HapI
78	TZX-1491	Improved cultivar	Hei Long Jiang	I	HapI
79	TZX-1591	Improved cultivar	Hei Long Jiang	I	HapI
80	TZX-991	Landrace	Hei Long Jiang	I	HapI
81	TZX-1002	Improved cultivar	Hei Long Jiang	I	HapI
82	TZX-1102	Landrace	Liao Ning	I	HapI
83	TZX-2102	Improved cultivar	Hei Long Jiang	I	HapI
84	TZX-1402	Improved cultivar	Hei Long Jiang	I	HapI
85	TZX-3502	Landrace	Ji Lin	I	HapI
86	TZX-3312	Landrace	Hei Long Jiang	I	HapI
87	TZX-1022	Landrace	Ji Lin	I	HapI
88	TZX-1422	Improved cultivar	Hei Long Jiang	I	HapI
89	TZX-1522	Improved cultivar	Hei Long Jiang	I	HapI
90	TZX-1822	Improved cultivar	Hei Long Jiang	I	HapI
91	TZX-1032	Improved cultivar	Ji Lin	I	HapI
92	TZX-3232	Landrace	Ji Lin	I	HapI
93	TZX-1432	Improved cultivar	Hei Long Jiang	I	HapI
94	TZX-5042	Improved cultivar	Hei Long Jiang	I	HapI
95	TZX-3342	Landrace	Ji Lin	I	HapI
96	TZX-542	Improved cultivar	Liao Ning	I	HapI
97	TZX-1352	Improved cultivar	Liao Ning	I	HapI
98	TZX-3352	Landrace	Liao Ning	I	HapI
99	TZX-1852	Improved cultivar	Hei Long Jiang	I	HapI
100	TZX-2162	Improved cultivar	Hei Long Jiang	I	HapI
101	TZX-5162	Improved cultivar	Hei Long Jiang	I	HapI
102	TZX-462	Improved cultivar	Liao Ning	I	HapI
103	TZX-1462	Improved cultivar	He Bei	I	HapI
104	TZX-3462	Landrace	Hei Long Jiang	I	HapI
105	TZX-1562	Improved cultivar	Hei Long Jiang	I	HapI
106	TZX-072	Landrace	Nei Meng Gu	I	HapI
107	TZX-5372	Improved cultivar	Hei Long Jiang	I	HapI
108	TZX-1082	Landrace	Liao Ning	I	HapI
109	TZX-3082	Landrace	Hei Long Jiang	I	HapI
110	TZX-2182	Improved cultivar	Hei Long Jiang	I	HapI
111	TZX-3182	Landrace	Ji Lin	I	HapI
112	TZX-782	Landrace	Ji Lin	I	HapI
113	TZX-1882	Landrace	Xin Jiang	I	HapI
114	TZX-1092	Landrace	Liao Ning	I	HapI
115	TZX-2092	Improved cultivar	Hei Long Jiang	I	HapI
116	TZX-692	Landrace	Hei Long Jiang	I	HapI
117	TZX-992	Landrace	Hei Long Jiang	I	HapI
118	TZX-1103	Landrace	Nei Meng Gu	I	HapI
119	TZX-2103	Improved cultivar	Hei Long Jiang	I	HapI
120	TZX-3303	Landrace	Hei Long Jiang	I	HapI
121	TZX-1403	Improved cultivar	Hei Long Jiang	I	HapI
122	TZX-1013	Improved cultivar	Hei Long Jiang	I	HapI
123	TZX-5113	Improved cultivar	Ji Lin	I	HapI
124	TZX-1513	Improved cultivar	Hei Long Jiang	I	HapI
125	TZX-1713	Improved cultivar	Shan Dong	I	HapI
126	TZX-1023	Landrace	Ji Lin	I	HapI
127	TZX-1423	Improved cultivar	Hei Long Jiang	I	HapI
128	TZX-1523	Improved cultivar	Hei Long Jiang	I	HapI
129	TZX-1823	Improved cultivar	Hei Long Jiang	I	HapI
130	TZX-2133	Improved cultivar	Hei Long Jiang	I	HapI
131	TZX-3233	Landrace	Ji Lin	I	HapI
132	TZX-2143	Improved cultivar	Hei Long Jiang	I	HapI
133	TZX-5053	Improved cultivar	Hei Long Jiang	I	HapI
134	TZX-2353	Improved cultivar	Ji Lin	I	HapI
135	TZX-1853	Improved cultivar	Hei Long Jiang	I	HapI
136	TZX-463	Improved cultivar	Liao Ning	I	HapI
137	TZX-1563	Improved cultivar	Hei Long Jiang	I	HapI
138	TZX-863	Landrace	Xin Jiang	I	HapI
139	TZX-1073	Landrace	Liao Ning	I	HapI
140	TZX-2173	Improved cultivar	Hei Long Jiang	I	HapI
141	TZX-1373	Improved cultivar	Hei Long Jiang	I	HapI
142	TZX-5373	Improved cultivar	Hei Long Jiang	I	HapI
143	TZX-473	Improved cultivar	Hei Long Jiang	I	HapI
144	TZX-1473	Improved cultivar	Hei Long Jiang	I	HapI
145	TZX-1873	Improved cultivar	Hei Long Jiang	I	HapI
146	TZX-1973	Improved cultivar	Hei Long Jiang	I	HapI
147	TZX-1083	Landrace	Liao Ning	I	HapI
148	TZX-3083	Landrace	Hei Long Jiang	I	HapI
149	TZX-1383	Improved cultivar	Hei Long Jiang	I	HapI
150	TZX-483	Improved cultivar	Hei Long Jiang	I	HapI
151	TZX-1583	Improved cultivar	Liao Ning	I	HapI
152	TZX-093	Landrace	Liao Ning	I	HapI
153	TZX-1093	Landrace	Liao Ning	I	HapI
154	TZX-2093	Improved cultivar	Hei Long Jiang	I	HapI
155	TZX-5493	Landrace	Hei Long Jiang	I	HapI
156	TZX-693	Landrace	Ji Lin	I	HapI
157	TZX-993	Landrace	Hei Long Jiang	I	HapI
158	TZX-1004	Landrace	Hei Long Jiang	I	HapI
159	TZX-2004	Landrace	Xin Jiang	I	HapI
160	TZX-5004	Improved cultivar	Hei Long Jiang	I	HapI
161	TZX-2104	Improved cultivar	Hei Long Jiang	I	HapI
162	TZX-204	Landrace	Liao Ning	I	HapI
163	TZX-3304	Landrace	Hei Long Jiang	I	HapI
164	TZX-1404	Improved cultivar	Hei Long Jiang	I	HapI
165	TZX-3504	Landrace	Ji Lin	I	HapI
166	TZX-1014	Landrace	Ji Lin	I	HapI
167	TZX-214	Landrace	Hei Long Jiang	I	HapI
168	TZX-1414	Improved cultivar	Hei Long Jiang	I	HapI
169	TZX-1514	Improved cultivar	Hei Long Jiang	I	HapI
170	TZX-2024	Improved cultivar	Nei Meng Gu	I	HapI
171	TZX-1424	Improved cultivar	Hei Long Jiang	I	HapI
172	TZX-5134	Improved cultivar	Hei Long Jiang	I	HapI
173	TZX-3234	Landrace	Ji Lin	I	HapI
174	TZX-1534	Improved cultivar	Ji Lin	I	HapI
175	TZX-444	Improved cultivar	Ji Lin	I	HapI
176	TZX-054	Landrace	Hei Long Jiang	I	HapI
177	TZX-2054	Landrace	Ji Lin	I	HapI
178	TZX-1354	Improved cultivar	Liao Ning	I	HapI
179	TZX-1554	Improved cultivar	Ji Lin	I	HapI
180	TZX-2364	Improved cultivar	Liao Ning	I	HapI
181	TZX-464	Improved cultivar	Liao Ning	I	HapI
182	TZX-1564	Improved cultivar	Hei Long Jiang	I	HapI
183	TZX-1864	Improved cultivar	Liao Ning	I	HapI
184	TZX-1964	Landrace	Hei Long Jiang	I	HapI
185	TZX-074	Landrace	Ji Lin	I	HapI
186	TZX-1074	Landrace	Liao Ning	I	HapI
187	TZX-1574	Improved cultivar	Hei Long Jiang	I	HapI
188	TZX-674	Improved cultivar	Hei Long Jiang	I	HapI
189	TZX-1874	Improved cultivar	Hei Long Jiang	I	HapI
190	TZX-1084	Landrace	Liao Ning	I	HapI
191	TZX-1384	Improved cultivar	Hei Long Jiang	I	HapI
192	TZX-1584	Improved cultivar	Liao Ning	I	HapI
193	TZX-784	Landrace	Ji Lin	I	HapI
194	TZX-2094	Improved cultivar	Hei Long Jiang	I	HapI
195	TZX-3294	Landrace	Hei Long Jiang	I	HapI
196	TZX-1394	Improved cultivar	Hei Long Jiang	I	HapI
197	TZX-1594	Improved cultivar	Nei Meng Gu	I	HapI
198	TZX-3794	Landrace	Ji Lin	I	HapI
199	TZX-994	Landrace	Hei Long Jiang	I	HapI
200	TZX-1005	Landrace	Hei Long Jiang	I	HapI
201	TZX-2105	Improved cultivar	Hei Long Jiang	I	HapI
202	TZX-205	Landrace	Ji Lin	I	HapI
203	TZX-3305	Landrace	Hei Long Jiang	I	HapI
204	TZX-1505	Improved cultivar	Hei Long Jiang	I	HapI
205	TZX-3505	Landrace	Ji Lin	I	HapI
206	TZX-705	Landrace	Nei Meng Gu	I	HapI
207	TZX-5125	Improved cultivar	Ji Lin	I	HapI
208	TZX-1035	Improved cultivar	Ji Lin	I	HapI
209	TZX-5135	Improved cultivar	Hei Long Jiang	I	HapI
210	TZX-1535	Improved cultivar	Ji Lin	I	HapI
211	TZX-3045	Landrace	Hei Long Jiang	I	HapI
212	TZX-3145	Landrace	Ji Lin	I	HapI
213	TZX-1345	Improved cultivar	Hei Long Jiang	I	HapI
214	TZX-445	Improved cultivar	Ji Lin	I	HapI
215	TZX-1545	Improved cultivar	Ji Lin	I	HapI
216	TZX-5155	Landrace	Hei Long Jiang	I	HapI
217	TZX-1555	Improved cultivar	Ji Lin	I	HapI
218	TZX-1855	Improved cultivar	Hei Long Jiang	I	HapI
219	TZX-3265	Landrace	Hei Long Jiang	I	HapI
220	TZX-3465	Landrace	Hei Long Jiang	I	HapI
221	TZX-1565	Improved cultivar	Hei Long Jiang	I	HapI
222	TZX-1865	Landrace	Hei Long Jiang	I	HapI
223	TZX-1075	Landrace	Liao Ning	I	HapI
224	TZX-3675	Improved cultivar	Liao Ning	I	HapI
225	TZX-1875	Improved cultivar	Hei Long Jiang	I	HapI
226	TZX-1085	Landrace	Liao Ning	I	HapI
227	TZX-3085	Landrace	Hei Long Jiang	I	HapI
228	TZX-3185	Landrace	0	I	HapI
229	TZX-1095	Improved cultivar	Liao Ning	I	HapI
230	TZX-2095	Improved cultivar	Hei Long Jiang	I	HapI
231	TZX-5095	Improved cultivar	Hei Long Jiang	I	HapI
232	TZX-2195	Improved cultivar	Hei Long Jiang	I	HapI
233	TZX-3495	Landrace	Ji Lin	I	HapI
234	TZX-1595	Improved cultivar	Nei Meng Gu	I	HapI
235	TZX-1006	Improved cultivar	Hei Long Jiang	I	HapI
236	TZX-1406	Improved cultivar	Hei Long Jiang	I	HapI
237	TZX-1016	Landrace	Ji Lin	I	HapI
238	TZX-5116	Improved cultivar	Ji Lin	I	HapI
239	TZX-216	Landrace	Hei Long Jiang	I	HapI
240	TZX-1416	Improved cultivar	Hei Long Jiang	I	HapI
241	TZX-1516	Improved cultivar	Hei Long Jiang	I	HapI
242	TZX-3326	Landrace	Ji Lin	I	HapI
243	TZX-1526	Improved cultivar	Hei Long Jiang	I	HapI
244	TZX-1036	Improved cultivar	Ji Lin	I	HapI
245	TZX-5036	Improved cultivar	Hei Long Jiang	I	HapI
246	TZX-2136	Improved cultivar	Hei Long Jiang	I	HapI
247	TZX-3136	Landrace	Ji Lin	I	HapI
248	TZX-3236	Landrace	Liao Ning	I	HapI
249	TZX-1356	Landrace	Xin Jiang	I	HapI
250	TZX-1456	Improved cultivar	Liao Ning	I	HapI
251	TZX-556	Improved cultivar	Liao Ning	I	HapI
252	TZX-1466	Improved cultivar	Hei Long Jiang	I	HapI
253	TZX-1866	Landrace	Hei Long Jiang	I	HapI
254	TZX-1966	Improved cultivar	Xin Jiang	I	HapI
255	TZX-1076	Landrace	Liao Ning	I	HapI
256	TZX-5076	Improved cultivar	Hei Long Jiang	I	HapI
257	TZX-2176	Improved cultivar	Nei Meng Gu	I	HapI
258	TZX-1576	Improved cultivar	Hei Long Jiang	I	HapI
259	TZX-1876	Improved cultivar	Hei Long Jiang	I	HapI
260	TZX-1086	Landrace	Liao Ning	I	HapI
261	TZX-5086	Improved cultivar	Hei Long Jiang	I	HapI
262	TZX-1486	Improved cultivar	Hei Long Jiang	I	HapI
263	TZX-1586	Improved cultivar	Hei Long Jiang	I	HapI
264	TZX-686	Improved cultivar	Hei Long Jiang	I	HapI
265	TZX-986	Landrace	Hei Long Jiang	I	HapI
266	TZX-1096	Improved cultivar	Liao Ning	I	HapI
267	TZX-2096	Improved cultivar	Hei Long Jiang	I	HapI
268	TZX-2196	Improved cultivar	Hei Long Jiang	I	HapI
269	TZX-1396	Improved cultivar	Hei Long Jiang	I	HapI
270	TZX-1496	Improved cultivar	Hei Long Jiang	I	HapI
271	TZX-3496	Landrace	Liao Ning	I	HapI
272	TZX-996	Landrace	Hei Long Jiang	I	HapI
273	TZX-3407	Landrace	Hei Long Jiang	I	HapI
274	TZX-1507	Improved cultivar	Hei Long Jiang	I	HapI
275	TZX-5117	Improved cultivar	Ji Lin	I	HapI
276	TZX-5217	Improved cultivar	Hei Long Jiang	I	HapI
277	TZX-1417	Improved cultivar	Hei Long Jiang	I	HapI
278	TZX-1517	Improved cultivar	Hei Long Jiang	I	HapI
279	TZX-1717	Improved cultivar	Nei Meng Gu	I	HapI
280	TZX-1027	Landrace	Ji Lin	I	HapI
281	TZX-3327	Landrace	Liao Ning	I	HapI
282	TZX-1427	Improved cultivar	Hei Long Jiang	I	HapI
283	TZX-1037	Landrace	Ji Lin	I	HapI
284	TZX-2037	Improved cultivar	Hei Long Jiang	I	HapI
285	TZX-5037	Improved cultivar	Hei Long Jiang	I	HapI
286	TZX-2137	Improved cultivar	Hei Long Jiang	I	HapI
287	TZX-3237	Landrace	Xin Jiang	I	HapI
288	TZX-1537	Improved cultivar	Ji Lin	I	HapI
289	TZX-1347	Improved cultivar	Hei Long Jiang	I	HapI
290	TZX-1847	Improved cultivar	Hei Long Jiang	I	HapI
291	TZX-1357	Improved cultivar	Liao Ning	I	HapI
292	TZX-457	Improved cultivar	Liao Ning	I	HapI
293	TZX-557	Improved cultivar	Liao Ning	I	HapI
294	TZX-1557	Improved cultivar	Ji Lin	I	HapI
295	TZX-467	Improved cultivar	Liao Ning	I	HapI
296	TZX-1077	Landrace	Liao Ning	I	HapI
297	TZX-2177	Improved cultivar	Hei Long Jiang	I	HapI
298	TZX-3177	Landrace	Hei Long Jiang	I	HapI
299	TZX-1377	Improved cultivar	Hei Long Jiang	I	HapI
300	TZX-777	Improved cultivar	Hei Long Jiang	I	HapI
301	TZX-3777	Landrace	Hei Long Jiang	I	HapI
302	TZX-1087	Landrace	Liao Ning	I	HapI
303	TZX-1387	Improved cultivar	Hei Long Jiang	I	HapI
304	TZX-487	Improved cultivar	Hei Long Jiang	I	HapI
305	TZX-1487	Improved cultivar	Hei Long Jiang	I	HapI
306	TZX-3487	Landrace	Liao Ning	I	HapI
307	TZX-687	Improved cultivar	Hei Long Jiang	I	HapI
308	TZX-3787	Landrace	Liao Ning	I	HapI
309	TZX-987	Landrace	Hei Long Jiang	I	HapI
310	TZX-1097	Improved cultivar	Liao Ning	I	HapI
311	TZX-2097	Improved cultivar	Hei Long Jiang	I	HapI
312	TZX-2297	Improved cultivar	Hei Long Jiang	I	HapI
313	TZX-3297	Landrace	Hei Long Jiang	I	HapI
314	TZX-1397	Improved cultivar	Hei Long Jiang	I	HapI
315	TZX-1497	Improved cultivar	Hei Long Jiang	I	HapI
316	TZX-697	Landrace	Ji Lin	I	HapI
317	TZX-1697	Improved cultivar	Hei Long Jiang	I	HapI
318	TZX-1008	Improved cultivar	Hei Long Jiang	I	HapI
319	TZX-208	Landrace	Ji Lin	I	HapI
320	TZX-1408	Improved cultivar	Hei Long Jiang	I	HapI
321	TZX-3408	Landrace	Ji Lin	I	HapI
322	TZX-708	Landrace	Liao Ning	I	HapI
323	TZX-2018	Landrace	Hei Long Jiang	I	HapI
324	TZX-1028	Landrace	Ji Lin	I	HapI
325	TZX-2328	Improved cultivar	Liao Ning	I	HapI
326	TZX-3328	Landrace	Liao Ning	I	HapI
327	TZX-5038	Improved cultivar	Hei Long Jiang	I	HapI
328	TZX-2138	Improved cultivar	Hei Long Jiang	I	HapI
329	TZX-5138	Improved cultivar	Hei Long Jiang	I	HapI
330	TZX-3338	Landrace	Liao Ning	I	HapI
331	TZX-2148	Improved cultivar	Hei Long Jiang	I	HapI
332	TZX-1548	Improved cultivar	Ji Lin	I	HapI
333	TZX-1848	Improved cultivar	Hei Long Jiang	I	HapI
334	TZX-5058	Improved cultivar	Hei Long Jiang	I	HapI
335	TZX-458	Improved cultivar	Liao Ning	I	HapI
336	TZX-558	Improved cultivar	Liao Ning	I	HapI
337	TZX-5068	Improved cultivar	Hei Long Jiang	I	HapI
338	TZX-1368	Improved cultivar	Hei Long Jiang	I	HapI
339	TZX-468	Improved cultivar	Liao Ning	I	HapI
340	TZX-1868	Improved cultivar	Hei Long Jiang	I	HapI
341	TZX-1078	Landrace	Ji Lin	I	HapI
342	TZX-2178	Improved cultivar	Hei Long Jiang	I	HapI
343	TZX-1378	Improved cultivar	Hei Long Jiang	I	HapI
344	TZX-1578	Improved cultivar	Liao Ning	I	HapI
345	TZX-1878	Improved cultivar	Liao Ning	I	HapI
346	TZX-1088	Landrace	Liao Ning	I	HapI
347	TZX-5088	Improved cultivar	Hei Long Jiang	I	HapI
348	TZX-1388	Improved cultivar	Hei Long Jiang	I	HapI
349	TZX-2388	Improved cultivar	Nei Meng Gu	I	HapI
350	TZX-5388	Improved cultivar	Liao Ning	I	HapI
351	TZX-3488	Landrace	Ji Lin	I	HapI
352	TZX-788	Landrace	Xin Jiang	I	HapI
353	TZX-3788	Landrace	Liao Ning	I	HapI
354	TZX-988	Landrace	Hei Long Jiang	I	HapI
355	TZX-1098	Improved cultivar	Liao Ning	I	HapI
356	TZX-2098	Improved cultivar	Hei Long Jiang	I	HapI
357	TZX-2198	Improved cultivar	Hei Long Jiang	I	HapI
358	TZX-3498	Landrace	Ji Lin	I	HapI
359	TZX-698	Landrace	Ji Lin	I	HapI
360	TZX-1009	Improved cultivar	Hei Long Jiang	I	HapI
361	TZX-5009	Improved cultivar	Hei Long Jiang	I	HapI
362	TZX-1309	Improved cultivar	Hei Long Jiang	I	HapI
363	TZX-3309	Landrace	Ji Lin	I	HapI
364	TZX-1409	Improved cultivar	Hei Long Jiang	I	HapI
365	TZX-1509	Improved cultivar	Hei Long Jiang	I	HapI
366	TZX-709	Landrace	Liao Ning	I	HapI
367	TZX-2019	Improved cultivar	Hei Long Jiang	I	HapI
368	TZX-5319	Landrace	Hei Long Jiang	I	HapI
369	TZX-1029	Landrace	Ji Lin	I	HapI
370	TZX-2229	Improved cultivar	Hei Long Jiang	I	HapI
371	TZX-3229	Landrace	Liao Ning	I	HapI
372	TZX-5039	Improved cultivar	Hei Long Jiang	I	HapI
373	TZX-3139	Landrace	Ji Lin	I	HapI
374	TZX-3239	Landrace	Ji Lin	I	HapI
375	TZX-2439	Improved cultivar	Ji Lin	I	HapI
376	TZX-539	Improved cultivar	Hei Long Jiang	I	HapI
377	TZX-3049	Landrace	Hei Long Jiang	I	HapI
378	TZX-5049	Improved cultivar	Hei Long Jiang	I	HapI
379	TZX-2149	Improved cultivar	Hei Long Jiang	I	HapI
380	TZX-3249	Landrace	Ji Lin	I	HapI
381	TZX-559	Improved cultivar	Liao Ning	I	HapI
382	TZX-1559	Improved cultivar	Ji Lin	I	HapI
383	TZX-1859	Improved cultivar	Hei Long Jiang	I	HapI
384	TZX-5069	Improved cultivar	Hei Long Jiang	I	HapI
385	TZX-1369	Improved cultivar	Hei Long Jiang	I	HapI
386	TZX-1469	Improved cultivar	Hei Long Jiang	I	HapI
387	TZX-3469	Landrace	Hei Long Jiang	I	HapI
388	TZX-1569	Improved cultivar	Hei Long Jiang	I	HapI
389	TZX-1079	Landrace	Liao Ning	I	HapI
390	TZX-2079	Improved cultivar	He Bei	I	HapI
391	TZX-1479	Improved cultivar	Hei Long Jiang	I	HapI
392	TZX-779	Landrace	Hei Long Jiang	I	HapI
393	TZX-1879	Improved cultivar	Liao Ning	I	HapI
394	TZX-1089	Landrace	Liao Ning	I	HapI
395	TZX-5089	Improved cultivar	Hei Long Jiang	I	HapI
396	TZX-1389	Improved cultivar	Hei Long Jiang	I	HapI
397	TZX-3389	Landrace	Liao Ning	I	HapI
398	TZX-3489	Landrace	Liao Ning	I	HapI
399	TZX-689	Improved cultivar	Hei Long Jiang	I	HapI
400	TZX-3789	Landrace	Liao Ning	I	HapI
401	TZX-989	Landrace	Hei Long Jiang	I	HapI
402	TZX-1099	Improved cultivar	Liao Ning	I	HapI
403	TZX-2099	Improved cultivar	Hei Long Jiang	I	HapI
404	TZX-699	Landrace	Ji Lin	I	HapI
405	TZX-1000	Improved cultivar	Hei Long Jiang	I	HapII
406	TZX-3300	Landrace	Hei Long Jiang	I	HapII
407	TZX-1010	Improved cultivar	Hei Long Jiang	I	HapII
408	TZX-1510	Improved cultivar	Hei Long Jiang	I	HapII
409	TZX-1610	Improved cultivar	Nei Meng Gu	I	HapII
410	TZX-5120	Improved cultivar	Ji Lin	I	HapII
411	TZX-1520	Improved cultivar	Hei Long Jiang	I	HapII
412	TZX-620	Improved cultivar	Ji Lin	I	HapII
413	TZX-1030	Improved cultivar	Ji Lin	I	HapII
414	TZX-1830	Improved cultivar	Hei Long Jiang	I	HapII
415	TZX-440	Improved cultivar	Ji Lin	I	HapII
416	TZX-1440	Improved cultivar	Hei Long Jiang	I	HapII
417	TZX-1540	Improved cultivar	Ji Lin	I	HapII
418	TZX-050	Landrace	Ji Lin	I	HapII
419	TZX-2150	Improved cultivar	Hei Long Jiang	I	HapII
420	TZX-450	Improved cultivar	Ji Lin	I	HapII
421	TZX-3060	Landrace	Ji Lin	I	HapII
422	TZX-2160	Improved cultivar	Hei Long Jiang	I	HapII
423	TZX-1360	Improved cultivar	Ji Lin	I	HapII
424	TZX-2170	Improved cultivar	Hei Long Jiang	I	HapII
425	TZX-1370	Improved cultivar	Hei Long Jiang	I	HapII
426	TZX-2180	Improved cultivar	Hei Long Jiang	I	HapII
427	TZX-1380	Improved cultivar	Hei Long Jiang	I	HapII
428	TZX-5380	Improved cultivar	Ji Lin	I	HapII
429	TZX-1480	Improved cultivar	Hei Long Jiang	I	HapII
430	TZX-1880	Landrace	Ji Lin	I	HapII
431	TZX-2090	Improved cultivar	Hei Long Jiang	I	HapII
432	TZX-5090	Improved cultivar	Hei Long Jiang	I	HapII
433	TZX-1001	Improved cultivar	Hei Long Jiang	I	HapII
434	TZX-1901	Improved cultivar	Hei Long Jiang	I	HapII
435	TZX-2111	Improved cultivar	Hei Long Jiang	I	HapII
436	TZX-1511	Improved cultivar	Hei Long Jiang	I	HapII
437	TZX-1611	Improved cultivar	Nei Meng Gu	I	HapII
438	TZX-1521	Improved cultivar	Hei Long Jiang	I	HapII
439	TZX-1031	Improved cultivar	Ji Lin	I	HapII
440	TZX-2231	Improved cultivar	Hei Long Jiang	I	HapII
441	TZX-1431	Improved cultivar	Hei Long Jiang	I	HapII
442	TZX-1441	Improved cultivar	Hei Long Jiang	I	HapII
443	TZX-1541	Improved cultivar	Ji Lin	I	HapII
444	TZX-2151	Improved cultivar	Hei Long Jiang	I	HapII
445	TZX-1251	Improved cultivar	Hei Long Jiang	I	HapII
446	TZX-1351	Improved cultivar	Hei Long Jiang	I	HapII
447	TZX-451	Improved cultivar	Ji Lin	I	HapII
448	TZX-2161	Improved cultivar	Hei Long Jiang	I	HapII
449	TZX-1361	Improved cultivar	Liao Ning	I	HapII
450	TZX-2361	Improved cultivar	Ji Lin	I	HapII
451	TZX-5071	Improved cultivar	Hei Long Jiang	I	HapII
452	TZX-2171	Improved cultivar	Hei Long Jiang	I	HapII
453	TZX-1471	Improved cultivar	Hei Long Jiang	I	HapII
454	TZX-1571	Improved cultivar	Hei Long Jiang	I	HapII
455	TZX-1871	Improved cultivar	Hei Long Jiang	I	HapII
456	TZX-2081	Improved cultivar	Hei Long Jiang	I	HapII
457	TZX-2181	Improved cultivar	Hei Long Jiang	I	HapII
458	TZX-3281	Landrace	Hei Long Jiang	I	HapII
459	TZX-1381	Improved cultivar	Hei Long Jiang	I	HapII
460	TZX-5381	Improved cultivar	Ji Lin	I	HapII
461	TZX-2091	Improved cultivar	Hei Long Jiang	I	HapII
462	TZX-2191	Improved cultivar	Hei Long Jiang	I	HapII
463	TZX-691	Landrace	Hei Long Jiang	I	HapII
464	TZX-1012	Landrace	Ji Lin	I	HapII
465	TZX-1512	Improved cultivar	Hei Long Jiang	I	HapII
466	TZX-5122	Improved cultivar	Ji Lin	I	HapII
467	TZX-1532	Improved cultivar	Ji Lin	I	HapII
468	TZX-442	Improved cultivar	Ji Lin	I	HapII
469	TZX-1842	Improved cultivar	Ji Lin	I	HapII
470	TZX-2152	Improved cultivar	Hei Long Jiang	I	HapII
471	TZX-5152	Improved cultivar	Hei Long Jiang	I	HapII
472	TZX-3252	Landrace	Liao Ning	I	HapII
473	TZX-1552	Improved cultivar	Ji Lin	I	HapII
474	TZX-1362	Improved cultivar	Liao Ning	I	HapII
475	TZX-2362	Improved cultivar	Ji Lin	I	HapII
476	TZX-1472	Improved cultivar	Hei Long Jiang	I	HapII
477	TZX-1572	Improved cultivar	Hei Long Jiang	I	HapII
478	TZX-2082	Improved cultivar	Hei Long Jiang	I	HapII
479	TZX-1382	Improved cultivar	Hei Long Jiang	I	HapII
480	TZX-5092	Improved cultivar	Hei Long Jiang	I	HapII
481	TZX-2192	Improved cultivar	Hei Long Jiang	I	HapII
482	TZX-492	Improved cultivar	Hei Long Jiang	I	HapII
483	TZX-1003	Improved cultivar	Hei Long Jiang	I	HapII
484	TZX-5123	Improved cultivar	Ji Lin	I	HapII
485	TZX-1033	Improved cultivar	Ji Lin	I	HapII
486	TZX-5133	Improved cultivar	Hei Long Jiang	I	HapII
487	TZX-1433	Improved cultivar	Hei Long Jiang	I	HapII
488	TZX-1533	Improved cultivar	Ji Lin	I	HapII
489	TZX-3043	Landrace	Hei Long Jiang	I	HapII
490	TZX-5043	Improved cultivar	Hei Long Jiang	I	HapII
491	TZX-443	Improved cultivar	Ji Lin	I	HapII
492	TZX-2153	Improved cultivar	Hei Long Jiang	I	HapII
493	TZX-5153	Landrace	Hei Long Jiang	I	HapII
494	TZX-1553	Improved cultivar	Ji Lin	I	HapII
495	TZX-2163	Improved cultivar	Hei Long Jiang	I	HapII
496	TZX-1363	Improved cultivar	Liao Ning	I	HapII
497	TZX-2363	Improved cultivar	Ji Lin	I	HapII
498	TZX-1863	Improved cultivar	Liao Ning	I	HapII
499	TZX-1573	Improved cultivar	Hei Long Jiang	I	HapII
500	TZX-2083	Improved cultivar	Hei Long Jiang	I	HapII
501	TZX-2183	Improved cultivar	Hei Long Jiang	I	HapII
502	TZX-1483	Improved cultivar	Hei Long Jiang	I	HapII
503	TZX-2193	Improved cultivar	Hei Long Jiang	I	HapII
504	TZX-1393	Improved cultivar	Ji Lin	I	HapII
505	TZX-1593	Improved cultivar	Nei Meng Gu	I	HapII
506	TZX-5014	Improved cultivar	Hei Long Jiang	I	HapII
507	TZX-2114	Improved cultivar	Hei Long Jiang	I	HapII
508	TZX-1814	Improved cultivar	Hei Long Jiang	I	HapII
509	TZX-1024	Landrace	Ji Lin	I	HapII
510	TZX-1524	Improved cultivar	Hei Long Jiang	I	HapII
511	TZX-1824	Improved cultivar	Hei Long Jiang	I	HapII
512	TZX-1034	Improved cultivar	Hei Long Jiang	I	HapII
513	TZX-1434	Improved cultivar	Hei Long Jiang	I	HapII
514	TZX-1834	Improved cultivar	Hei Long Jiang	I	HapII
515	TZX-5044	Improved cultivar	Hei Long Jiang	I	HapII
516	TZX-2144	Improved cultivar	Hei Long Jiang	I	HapII
517	TZX-3144	Landrace	Ji Lin	I	HapII
518	TZX-5144	Improved cultivar	Nei Meng Gu	I	HapII
519	TZX-344	Landrace	Ji Lin	I	HapII
520	TZX-1544	Improved cultivar	Ji Lin	I	HapII
521	TZX-1844	Improved cultivar	Hei Long Jiang	I	HapII
522	TZX-2154	Improved cultivar	Hei Long Jiang	I	HapII
523	TZX-5154	Improved cultivar	Hei Long Jiang	I	HapII
524	TZX-2354	Improved cultivar	Ji Lin	I	HapII
525	TZX-1854	Improved cultivar	Hei Long Jiang	I	HapII
526	TZX-2164	Improved cultivar	Hei Long Jiang	I	HapII
527	TZX-1364	Improved cultivar	Hei Long Jiang	I	HapII
528	TZX-864	Improved cultivar	Hei Long Jiang	I	HapII
529	TZX-1374	Improved cultivar	Hei Long Jiang	I	HapII
530	TZX-1474	Improved cultivar	Hei Long Jiang	I	HapII
531	TZX-2084	Improved cultivar	Hei Long Jiang	I	HapII
532	TZX-2184	Improved cultivar	Hei Long Jiang	I	HapII
533	TZX-484	Improved cultivar	Hei Long Jiang	I	HapII
534	TZX-1094	Landrace	Liao Ning	I	HapII
535	TZX-2194	Improved cultivar	Hei Long Jiang	I	HapII
536	TZX-1405	Improved cultivar	Hei Long Jiang	I	HapII
537	TZX-2115	Improved cultivar	Hei Long Jiang	I	HapII
538	TZX-1425	Improved cultivar	Hei Long Jiang	I	HapII
539	TZX-5035	Improved cultivar	Hei Long Jiang	I	HapII
540	TZX-2135	Improved cultivar	Hei Long Jiang	I	HapII
541	TZX-1435	Improved cultivar	Hei Long Jiang	I	HapII
542	TZX-1835	Improved cultivar	Hei Long Jiang	I	HapII
543	TZX-5045	Improved cultivar	Hei Long Jiang	I	HapII
544	TZX-2145	Improved cultivar	Hei Long Jiang	I	HapII
545	TZX-845	Improved cultivar	Ji Lin	I	HapII
546	TZX-1845	Improved cultivar	Hei Long Jiang	I	HapII
547	TZX-055	Landrace	Ji Lin	I	HapII
548	TZX-2155	Improved cultivar	Hei Long Jiang	I	HapII
549	TZX-2355	Improved cultivar	Ji Lin	I	HapII
550	TZX-2165	Improved cultivar	Hei Long Jiang	I	HapII
551	TZX-3165	Improved cultivar	Hei Long Jiang	I	HapII
552	TZX-5265	Improved cultivar	Hei Long Jiang	I	HapII
553	TZX-1365	Improved cultivar	Hei Long Jiang	I	HapII
554	TZX-5075	Improved cultivar	Hei Long Jiang	I	HapII
555	TZX-1375	Improved cultivar	Hei Long Jiang	I	HapII
556	TZX-1575	Improved cultivar	Hei Long Jiang	I	HapII
557	TZX-2085	Improved cultivar	Hei Long Jiang	I	HapII
558	TZX-5085	Improved cultivar	Hei Long Jiang	I	HapII
559	TZX-2185	Improved cultivar	Hei Long Jiang	I	HapII
560	TZX-1385	Improved cultivar	Hei Long Jiang	I	HapII
561	TZX-1485	Improved cultivar	Hei Long Jiang	I	HapII
562	TZX-2106	Improved cultivar	Hei Long Jiang	I	HapII
563	TZX-3306	Landrace	Ji Lin	I	HapII
564	TZX-2116	Improved cultivar	Hei Long Jiang	I	HapII
565	TZX-1316	Landrace	Xin Jiang	I	HapII
566	TZX-616	Improved cultivar	Hei Long Jiang	I	HapII
567	TZX-1816	Improved cultivar	Hei Long Jiang	I	HapII
568	TZX-1026	Landrace	Ji Lin	I	HapII
569	TZX-1426	Improved cultivar	Hei Long Jiang	I	HapII
570	TZX-1826	Improved cultivar	Hei Long Jiang	I	HapII
571	TZX-5136	Improved cultivar	Hei Long Jiang	I	HapII
572	TZX-3336	Landrace	Ji Lin	I	HapII
573	TZX-1436	Improved cultivar	Hei Long Jiang	I	HapII
574	TZX-2146	Improved cultivar	Hei Long Jiang	I	HapII
575	TZX-1346	Improved cultivar	Hei Long Jiang	I	HapII
576	TZX-446	Improved cultivar	Ji Lin	I	HapII
577	TZX-1546	Improved cultivar	Ji Lin	I	HapII
578	TZX-1846	Improved cultivar	Hei Long Jiang	I	HapII
579	TZX-056	Improved cultivar	Hei Long Jiang	I	HapII
580	TZX-2156	Improved cultivar	Hei Long Jiang	I	HapII
581	TZX-2356	Improved cultivar	Ji Lin	I	HapII
582	TZX-1556	Improved cultivar	Ji Lin	I	HapII
583	TZX-1856	Improved cultivar	Hei Long Jiang	I	HapII
584	TZX-066	Improved cultivar	Ji Lin	I	HapII
585	TZX-2166	Improved cultivar	Hei Long Jiang	I	HapII
586	TZX-3166	Improved cultivar	Hei Long Jiang	I	HapII
587	TZX-5166	Landrace	Hei Long Jiang	I	HapII
588	TZX-1366	Improved cultivar	Hei Long Jiang	I	HapII
589	TZX-2366	Improved cultivar	Hei Long Jiang	I	HapII
590	TZX-466	Improved cultivar	Liao Ning	I	HapII
591	TZX-1376	Improved cultivar	Hei Long Jiang	I	HapII
592	TZX-1476	Improved cultivar	Hei Long Jiang	I	HapII
593	TZX-2086	Improved cultivar	Hei Long Jiang	I	HapII
594	TZX-2186	Improved cultivar	Hei Long Jiang	I	HapII
595	TZX-1386	Improved cultivar	Hei Long Jiang	I	HapII
596	TZX-2296	Improved cultivar	Hei Long Jiang	I	HapII
597	TZX-1596	Improved cultivar	Nei Meng Gu	I	HapII
598	TZX-1007	Improved cultivar	Hei Long Jiang	I	HapII
599	TZX-2107	Improved cultivar	Hei Long Jiang	I	HapII
600	TZX-3307	Landrace	Ji Lin	I	HapII
601	TZX-1407	Improved cultivar	Hei Long Jiang	I	HapII
602	TZX-2227	Improved cultivar	Hei Long Jiang	I	HapII
603	TZX-827	Improved cultivar	Liao Ning	I	HapII
604	TZX-3137	Landrace	Ji Lin	I	HapII
605	TZX-1437	Improved cultivar	Hei Long Jiang	I	HapII
606	TZX-1837	Improved cultivar	Hei Long Jiang	I	HapII
607	TZX-5047	Improved cultivar	Hei Long Jiang	I	HapII
608	TZX-2147	Improved cultivar	Hei Long Jiang	I	HapII
609	TZX-447	Improved cultivar	Ji Lin	I	HapII
610	TZX-1547	Improved cultivar	Ji Lin	I	HapII
611	TZX-2157	Improved cultivar	Hei Long Jiang	I	HapII
612	TZX-2357	Improved cultivar	Ji Lin	I	HapII
613	TZX-1857	Improved cultivar	Hei Long Jiang	I	HapII
614	TZX-2167	Improved cultivar	Hei Long Jiang	I	HapII
615	TZX-1367	Improved cultivar	Hei Long Jiang	I	HapII
616	TZX-2367	Improved cultivar	Hei Long Jiang	I	HapII
617	TZX-1467	Improved cultivar	Hei Long Jiang	I	HapII
618	TZX-5377	Improved cultivar	Ji Lin	I	HapII
619	TZX-1477	Improved cultivar	Hei Long Jiang	I	HapII
620	TZX-1577	Improved cultivar	Hei Long Jiang	I	HapII
621	TZX-2087	Improved cultivar	Hei Long Jiang	I	HapII
622	TZX-2187	Improved cultivar	Hei Long Jiang	I	HapII
623	TZX-1587	Improved cultivar	Hei Long Jiang	I	HapII
624	TZX-2197	Improved cultivar	Hei Long Jiang	I	HapII
625	TZX-1597	Improved cultivar	Nei Meng Gu	I	HapII
626	TZX-5008	Improved cultivar	Hei Long Jiang	I	HapII
627	TZX-2108	Improved cultivar	Hei Long Jiang	I	HapII
628	TZX-3308	Landrace	Ji Lin	I	HapII
629	TZX-1508	Improved cultivar	Hei Long Jiang	I	HapII
630	TZX-1418	Improved cultivar	Hei Long Jiang	I	HapII
631	TZX-5128	Improved cultivar	Ji Lin	I	HapII
632	TZX-1228	Landrace	Xin Jiang	I	HapII
633	TZX-2228	Improved cultivar	Hei Long Jiang	I	HapII
634	TZX-1428	Improved cultivar	Hei Long Jiang	I	HapII
635	TZX-1528	Improved cultivar	Hei Long Jiang	I	HapII
636	TZX-1828	Improved cultivar	Hei Long Jiang	I	HapII
637	TZX-1038	Improved cultivar	Ji Lin	I	HapII
638	TZX-3238	Landrace	Ji Lin	I	HapII
639	TZX-1438	Improved cultivar	Hei Long Jiang	I	HapII
640	TZX-538	Improved cultivar	Hei Long Jiang	I	HapII
641	TZX-1538	Improved cultivar	Ji Lin	I	HapII
642	TZX-1838	Improved cultivar	Hei Long Jiang	I	HapII
643	TZX-5048	Improved cultivar	Hei Long Jiang	I	HapII
644	TZX-1348	Improved cultivar	Hei Long Jiang	I	HapII
645	TZX-448	Improved cultivar	Ji Lin	I	HapII
646	TZX-2158	Improved cultivar	Hei Long Jiang	I	HapII
647	TZX-1358	Improved cultivar	Ji Lin	I	HapII
648	TZX-2358	Improved cultivar	Ji Lin	I	HapII
649	TZX-1558	Improved cultivar	Ji Lin	I	HapII
650	TZX-2168	Improved cultivar	Hei Long Jiang	I	HapII
651	TZX-2368	Improved cultivar	Hei Long Jiang	I	HapII
652	TZX-5078	Improved cultivar	Hei Long Jiang	I	HapII
653	TZX-5378	Improved cultivar	Ji Lin	I	HapII
654	TZX-1478	Improved cultivar	Hei Long Jiang	I	HapII
655	TZX-778	Improved cultivar	Hei Long Jiang	I	HapII
656	TZX-2088	Improved cultivar	Hei Long Jiang	I	HapII
657	TZX-2188	Improved cultivar	Hei Long Jiang	I	HapII
658	TZX-1488	Improved cultivar	Hei Long Jiang	I	HapII
659	TZX-1588	Improved cultivar	Hei Long Jiang	I	HapII
660	TZX-5098	Improved cultivar	Hei Long Jiang	I	HapII
661	TZX-3298	Landrace	Hei Long Jiang	I	HapII
662	TZX-1398	Improved cultivar	Hei Long Jiang	I	HapII
663	TZX-1498	Improved cultivar	Hei Long Jiang	I	HapII
664	TZX-1598	Improved cultivar	Nei Meng Gu	I	HapII
665	TZX-998	Landrace	Hei Long Jiang	I	HapII
666	TZX-2109	Improved cultivar	Hei Long Jiang	I	HapII
667	TZX-1609	Improved cultivar	Nei Meng Gu	I	HapII
668	TZX-319	Improved cultivar	Hei Long Jiang	I	HapII
669	TZX-1419	Improved cultivar	Hei Long Jiang	I	HapII
670	TZX-619	Improved cultivar	Ji Lin	I	HapII
671	TZX-5129	Improved cultivar	Ji Lin	I	HapII
672	TZX-1429	Improved cultivar	Hei Long Jiang	I	HapII
673	TZX-2139	Improved cultivar	Hei Long Jiang	I	HapII
674	TZX-439	Improved cultivar	Ji Lin	I	HapII
675	TZX-1439	Improved cultivar	Hei Long Jiang	I	HapII
676	TZX-049	Landrace	Ji Lin	I	HapII
677	TZX-1349	Improved cultivar	Hei Long Jiang	I	HapII
678	TZX-1849	Improved cultivar	Hei Long Jiang	I	HapII
679	TZX-2159	Improved cultivar	Hei Long Jiang	I	HapII
680	TZX-1359	Improved cultivar	Ji Lin	I	HapII
681	TZX-2359	Improved cultivar	Ji Lin	I	HapII
682	TZX-2169	Improved cultivar	Hei Long Jiang	I	HapII
683	TZX-2369	Improved cultivar	Ji Lin	I	HapII
684	TZX-1869	Improved cultivar	Hei Long Jiang	I	HapII
685	TZX-5079	Improved cultivar	Hei Long Jiang	I	HapII
686	TZX-2179	Improved cultivar	Hei Long Jiang	I	HapII
687	TZX-1379	Improved cultivar	Hei Long Jiang	I	HapII
688	TZX-5379	Improved cultivar	Ji Lin	I	HapII
689	TZX-1579	Improved cultivar	Liao Ning	I	HapII
690	TZX-2089	Improved cultivar	Hei Long Jiang	I	HapII
691	TZX-2189	Improved cultivar	Hei Long Jiang	I	HapII
692	TZX-5389	Improved cultivar	Hei Long Jiang	I	HapII
693	TZX-489	Improved cultivar	Hei Long Jiang	I	HapII
694	TZX-1489	Improved cultivar	Hei Long Jiang	I	HapII
695	TZX-1399	Improved cultivar	Hei Long Jiang	I	HapII
696	TZX-1200	Landrace	Shaan Xi	II	HapI
697	TZX-2300	Improved cultivar	Gan Su	II	HapI
698	TZX-1600	Improved cultivar	He Bei	II	HapI
699	TZX-1700	Improved cultivar	He Nan	II	HapI
700	TZX-800	Landrace	Shan Xi	II	HapI
701	TZX-900	Landrace	Bei Jing	II	HapI
702	TZX-2010	Landrace	Bei Jing	II	HapI
703	TZX-1110	Landrace	Shan Dong	II	HapI
704	TZX-2310	Improved cultivar	He Nan	II	HapI
705	TZX-410	Improved cultivar	Shan Xi	II	HapI
706	TZX-1710	Improved cultivar	Bei Jing	II	HapI
707	TZX-3710	Landrace	He Nan	II	HapI
708	TZX-810	Improved cultivar	Bei Jing	II	HapI
709	TZX-910	Improved cultivar	Bei Jing	II	HapI
710	TZX-2020	Landrace	Shan Xi	II	HapI
711	TZX-1120	Landrace	Shan Dong	II	HapI
712	TZX-2320	Improved cultivar	He Nan	II	HapI
713	TZX-420	Improved cultivar	Shan Xi	II	HapI
714	TZX-3420	Landrace	Bei Jing	II	HapI
715	TZX-5520	Improved cultivar	Shan Dong	II	HapI
716	TZX-720	Landrace	Shan Xi	II	HapI
717	TZX-1720	Improved cultivar	Shan Dong	II	HapI
718	TZX-820	Improved cultivar	Bei Jing	II	HapI
719	TZX-920	Landrace	Gan Su	II	HapI
720	TZX-1130	Landrace	Shan Dong	II	HapI
721	TZX-2330	Improved cultivar	He Nan	II	HapI
722	TZX-3430	Landrace	He Bei	II	HapI
723	TZX-530	Improved cultivar	Jiang Su	II	HapI
724	TZX-630	Improved cultivar	Bei Jing	II	HapI
725	TZX-730	Landrace	Shan Dong	II	HapI
726	TZX-1730	Improved cultivar	Jiang Su	II	HapI
727	TZX-930	Landrace	He Bei	II	HapI
728	TZX-1040	Landrace	Jiang Su	II	HapI
729	TZX-1140	Landrace	Shan Dong	II	HapI
730	TZX-2240	Improved cultivar	Bei Jing	II	HapI
731	TZX-2340	Improved cultivar	Shan Xi	II	HapI
732	TZX-5540	Improved cultivar	Bei Jing	II	HapI
733	TZX-740	Landrace	Jiang Su	II	HapI
734	TZX-1740	Improved cultivar	He Nan	II	HapI
735	TZX-940	Landrace	Shan Xi	II	HapI
736	TZX-1150	Landrace	Shan Xi	II	HapI
737	TZX-2250	Improved cultivar	Shan Xi	II	HapI
738	TZX-3250	Landrace	He Bei	II	HapI
739	TZX-2350	Improved cultivar	Shan Xi	II	HapI
740	TZX-1450	Improved cultivar	Shan Dong	II	HapI
741	TZX-2450	Improved cultivar	Jiang Su	II	HapI
742	TZX-1160	Improved cultivar	Shan Xi	II	HapI
743	TZX-1260	Improved cultivar	Bei Jing	II	HapI
744	TZX-2260	Improved cultivar	Shan Xi	II	HapI
745	TZX-1460	Improved cultivar	He Bei	II	HapI
746	TZX-5460	Improved cultivar	Shan Dong	II	HapI
747	TZX-1760	Improved cultivar	Bei Jing	II	HapI
748	TZX-960	Landrace	He Nan	II	HapI
749	TZX-070	Landrace	Shan Dong	II	HapI
750	TZX-1070	Improved cultivar	Jiang Su	II	HapI
751	TZX-1170	Improved cultivar	Shan Xi	II	HapI
752	TZX-2270	Improved cultivar	Jiang Su	II	HapI
753	TZX-2370	Improved cultivar	Bei Jing	II	HapI
754	TZX-670	Improved cultivar	Shan Xi	II	HapI
755	TZX-1670	Improved cultivar	An Hui	II	HapI
756	TZX-970	Landrace	He Nan	II	HapI
757	TZX-1180	Improved cultivar	Shan Xi	II	HapI
758	TZX-1280	Improved cultivar	Bei Jing	II	HapI
759	TZX-2280	Improved cultivar	An Hui	II	HapI
760	TZX-580	Improved cultivar	Shan Xi	II	HapI
761	TZX-680	Improved cultivar	He Nan	II	HapI
762	TZX-1680	Improved cultivar	He Bei	II	HapI
763	TZX-1780	Improved cultivar	He Nan	II	HapI
764	TZX-980	Improved cultivar	He Nan	II	HapI
765	TZX-1190	Landrace	Shaan Xi	II	HapI
766	TZX-1290	Improved cultivar	Shan Dong	II	HapI
767	TZX-2290	Improved cultivar	Bei Jing	II	HapI
768	TZX-5490	Improved cultivar	Shan Xi	II	HapI
769	TZX-1690	Improved cultivar	Shan Xi	II	HapI
770	TZX-3690	Landrace	Shan Xi	II	HapI
771	TZX-790	Landrace	He Bei	II	HapI
772	TZX-1790	Improved cultivar	He Nan	II	HapI
773	TZX-890	Landrace	An Hui	II	HapI
774	TZX-1890	Improved cultivar	He Nan	II	HapI
775	TZX-1201	Landrace	Shaan Xi	II	HapI
776	TZX-2301	Improved cultivar	Shan Xi	II	HapI
777	TZX-501	Improved cultivar	Shan Dong	II	HapI
778	TZX-5501	Improved cultivar	Bei Jing	II	HapI
779	TZX-1601	Improved cultivar	He Bei	II	HapI
780	TZX-1701	Improved cultivar	Jiang Su	II	HapI
781	TZX-3701	Landrace	He Nan	II	HapI
782	TZX-901	Landrace	Bei Jing	II	HapI
783	TZX-2011	Landrace	Jiang Su	II	HapI
784	TZX-1111	Landrace	Shan Dong	II	HapI
785	TZX-2311	Improved cultivar	He Nan	II	HapI
786	TZX-411	Improved cultivar	Shan Xi	II	HapI
787	TZX-511	Improved cultivar	Shan Dong	II	HapI
788	TZX-711	Landrace	He Bei	II	HapI
789	TZX-1711	Improved cultivar	Bei Jing	II	HapI
790	TZX-3711	Landrace	He Nan	II	HapI
791	TZX-811	Improved cultivar	Bei Jing	II	HapI
792	TZX-911	Improved cultivar	Bei Jing	II	HapI
793	TZX-2021	Improved cultivar	Bei Jing	II	HapI
794	TZX-1121	Landrace	Shan Dong	II	HapI
795	TZX-2321	Improved cultivar	He Nan	II	HapI
796	TZX-5621	Landrace	Shan Xi	II	HapI
797	TZX-721	Landrace	Shan Xi	II	HapI
798	TZX-1721	Improved cultivar	Shan Xi	II	HapI
799	TZX-821	Improved cultivar	Bei Jing	II	HapI
800	TZX-921	Landrace	Gan Su	II	HapI
801	TZX-1131	Landrace	Shan Dong	II	HapI
802	TZX-2131	Improved cultivar	Jiang Su	II	HapI
803	TZX-2331	Improved cultivar	He Nan	II	HapI
804	TZX-431	Improved cultivar	Shan Xi	II	HapI
805	TZX-3431	Landrace	He Bei	II	HapI
806	TZX-5531	Improved cultivar	He Nan	II	HapI
807	TZX-631	Improved cultivar	Bei Jing	II	HapI
808	TZX-1731	Improved cultivar	Jiang Su	II	HapI
809	TZX-931	Landrace	He Bei	II	HapI
810	TZX-1041	Landrace	Jiang Su	II	HapI
811	TZX-1141	Landrace	An Hui	II	HapI
812	TZX-2241	Improved cultivar	Bei Jing	II	HapI
813	TZX-2341	Improved cultivar	Shan Xi	II	HapI
814	TZX-3441	Landrace	He Nan	II	HapI
815	TZX-5541	Improved cultivar	Bei Jing	II	HapI
816	TZX-741	Landrace	Jiang Su	II	HapI
817	TZX-1741	Improved cultivar	He Nan	II	HapI
818	TZX-941	Landrace	He Bei	II	HapI
819	TZX-1051	Landrace	Jiang Su	II	HapI
820	TZX-1151	Landrace	Shan Xi	II	HapI
821	TZX-2251	Improved cultivar	Shan Xi	II	HapI
822	TZX-2351	Landrace	Shan Xi	II	HapI
823	TZX-1451	Improved cultivar	He Bei	II	HapI
824	TZX-2451	Improved cultivar	Jiang Su	II	HapI
825	TZX-1751	Improved cultivar	He Nan	II	HapI
826	TZX-951	Improved cultivar	He Bei	II	HapI
827	TZX-1951	Landrace	Shan Xi	II	HapI
828	TZX-2061	Improved cultivar	He Bei	II	HapI
829	TZX-1161	Improved cultivar	Shan Xi	II	HapI
830	TZX-2261	Improved cultivar	Shan Xi	II	HapI
831	TZX-3261	Landrace	Bei Jing	II	HapI
832	TZX-661	Improved cultivar	He Bei	II	HapI
833	TZX-1761	Improved cultivar	Bei Jing	II	HapI
834	TZX-961	Landrace	He Nan	II	HapI
835	TZX-1071	Improved cultivar	Jiang Su	II	HapI
836	TZX-1271	Improved cultivar	An Hui	II	HapI
837	TZX-2271	Improved cultivar	Jiang Su	II	HapI
838	TZX-2371	Improved cultivar	Bei Jing	II	HapI
839	TZX-1671	Improved cultivar	An Hui	II	HapI
840	TZX-971	Landrace	He Nan	II	HapI
841	TZX-1181	Improved cultivar	Shan Xi	II	HapI
842	TZX-1281	Improved cultivar	Bei Jing	II	HapI
843	TZX-581	Improved cultivar	Shan Xi	II	HapI
844	TZX-1681	Improved cultivar	He Bei	II	HapI
845	TZX-1781	Improved cultivar	He Nan	II	HapI
846	TZX-981	Improved cultivar	He Nan	II	HapI
847	TZX-1191	Landrace	Shaan Xi	II	HapI
848	TZX-1291	Improved cultivar	Shan Dong	II	HapI
849	TZX-2291	Improved cultivar	Bei Jing	II	HapI
850	TZX-5491	Improved cultivar	Shan Xi	II	HapI
851	TZX-791	Landrace	He Bei	II	HapI
852	TZX-1791	Improved cultivar	He Nan	II	HapI
853	TZX-3791	Landrace	He Bei	II	HapI
854	TZX-891	Landrace	An Hui	II	HapI
855	TZX-1202	Landrace	Shaan Xi	II	HapI
856	TZX-502	Improved cultivar	Shan Dong	II	HapI
857	TZX-1602	Improved cultivar	He Bei	II	HapI
858	TZX-702	Landrace	Shan Dong	II	HapI
859	TZX-3702	Landrace	He Nan	II	HapI
860	TZX-902	Landrace	Bei Jing	II	HapI
861	TZX-112	Landrace	Shan Dong	II	HapI
862	TZX-1112	Landrace	Shan Dong	II	HapI
863	TZX-212	Landrace	Bei Jing	II	HapI
864	TZX-2312	Improved cultivar	He Nan	II	HapI
865	TZX-512	Improved cultivar	Shan Dong	II	HapI
866	TZX-5512	Improved cultivar	He Bei	II	HapI
867	TZX-712	Landrace	He Bei	II	HapI
868	TZX-1712	Improved cultivar	Bei Jing	II	HapI
869	TZX-3712	Landrace	He Nan	II	HapI
870	TZX-812	Improved cultivar	Bei Jing	II	HapI
871	TZX-912	Improved cultivar	Bei Jing	II	HapI
872	TZX-2322	Improved cultivar	He Nan	II	HapI
873	TZX-422	Improved cultivar	Shan Xi	II	HapI
874	TZX-5522	Improved cultivar	Shan Dong	II	HapI
875	TZX-722	Improved cultivar	Shan Dong	II	HapI
876	TZX-1722	Improved cultivar	He Nan	II	HapI
877	TZX-3722	Landrace	Jiang Su	II	HapI
878	TZX-922	Landrace	Gan Su	II	HapI
879	TZX-1132	Landrace	Shan Dong	II	HapI
880	TZX-2132	Landrace	Shan Dong	II	HapI
881	TZX-2232	Improved cultivar	Bei Jing	II	HapI
882	TZX-2332	Improved cultivar	He Nan	II	HapI
883	TZX-3432	Landrace	Shan Dong	II	HapI
884	TZX-5532	Improved cultivar	Bei Jing	II	HapI
885	TZX-732	Landrace	Shan Dong	II	HapI
886	TZX-1732	Improved cultivar	Bei Jing	II	HapI
887	TZX-2242	Improved cultivar	Bei Jing	II	HapI
888	TZX-2342	Improved cultivar	Shan Xi	II	HapI
889	TZX-742	Landrace	Jiang Su	II	HapI
890	TZX-1742	Improved cultivar	He Nan	II	HapI
891	TZX-942	Improved cultivar	He Bei	II	HapI
892	TZX-1942	Improved cultivar	Bei Jing	II	HapI
893	TZX-2052	Improved cultivar	He Bei	II	HapI
894	TZX-1252	Improved cultivar	Tian Jin	II	HapI
895	TZX-2252	Improved cultivar	Shan Xi	II	HapI
896	TZX-2352	Landrace	Shan Xi	II	HapI
897	TZX-1452	Improved cultivar	He Bei	II	HapI
898	TZX-652	Improved cultivar	Bei Jing	II	HapI
899	TZX-1752	Improved cultivar	Bei Jing	II	HapI
900	TZX-1162	Improved cultivar	Shan Xi	II	HapI
901	TZX-2262	Improved cultivar	Shan Dong	II	HapI
902	TZX-3262	Landrace	Bei Jing	II	HapI
903	TZX-762	Landrace	Shan Xi	II	HapI
904	TZX-1762	Improved cultivar	Bei Jing	II	HapI
905	TZX-962	Landrace	He Nan	II	HapI
906	TZX-1072	Improved cultivar	Jiang Su	II	HapI
907	TZX-1172	Improved cultivar	Shan Xi	II	HapI
908	TZX-1272	Improved cultivar	Shan Dong	II	HapI
909	TZX-2272	Improved cultivar	An Hui	II	HapI
910	TZX-2372	Improved cultivar	Bei Jing	II	HapI
911	TZX-572	Landrace	Shan Xi	II	HapI
912	TZX-1672	Improved cultivar	An Hui	II	HapI
913	TZX-1772	Improved cultivar	Bei Jing	II	HapI
914	TZX-872	Improved cultivar	He Nan	II	HapI
915	TZX-972	Landrace	He Nan	II	HapI
916	TZX-1182	Improved cultivar	Shan Xi	II	HapI
917	TZX-5482	Improved cultivar	He Nan	II	HapI
918	TZX-582	Improved cultivar	Shan Xi	II	HapI
919	TZX-5582	Landrace	Jiang Su	II	HapI
920	TZX-3682	Landrace	Bei Jing	II	HapI
921	TZX-1782	Improved cultivar	He Nan	II	HapI
922	TZX-882	Landrace	An Hui	II	HapI
923	TZX-982	Improved cultivar	He Nan	II	HapI
924	TZX-1192	Landrace	Gan Su	II	HapI
925	TZX-1292	Improved cultivar	Shan Dong	II	HapI
926	TZX-3692	Landrace	Shan Xi	II	HapI
927	TZX-792	Landrace	He Bei	II	HapI
928	TZX-1792	Improved cultivar	He Nan	II	HapI
929	TZX-3792	Landrace	He Bei	II	HapI
930	TZX-892	Landrace	An Hui	II	HapI
931	TZX-1203	Landrace	Shaan Xi	II	HapI
932	TZX-503	Improved cultivar	Shan Dong	II	HapI
933	TZX-5503	Improved cultivar	Bei Jing	II	HapI
934	TZX-1603	Improved cultivar	He Bei	II	HapI
935	TZX-1703	Improved cultivar	Shan Dong	II	HapI
936	TZX-3703	Landrace	He Nan	II	HapI
937	TZX-803	Improved cultivar	Bei Jing	II	HapI
938	TZX-903	Landrace	Bei Jing	II	HapI
939	TZX-2013	Landrace	Jiang Su	II	HapI
940	TZX-1113	Landrace	Shan Dong	II	HapI
941	TZX-2313	Improved cultivar	He Nan	II	HapI
942	TZX-413	Improved cultivar	Shan Xi	II	HapI
943	TZX-2413	Improved cultivar	Shaan Xi	II	HapI
944	TZX-513	Improved cultivar	Shan Dong	II	HapI
945	TZX-5513	Improved cultivar	He Bei	II	HapI
946	TZX-813	Improved cultivar	Bei Jing	II	HapI
947	TZX-913	Landrace	Gan Su	II	HapI
948	TZX-1123	Landrace	Shan Dong	II	HapI
949	TZX-2323	Improved cultivar	He Nan	II	HapI
950	TZX-423	Improved cultivar	Shan Xi	II	HapI
951	TZX-3423	Landrace	Ning Xia	II	HapI
952	TZX-5523	Improved cultivar	He Nan	II	HapI
953	TZX-623	Improved cultivar	Bei Jing	II	HapI
954	TZX-723	Landrace	Shan Dong	II	HapI
955	TZX-1723	Improved cultivar	He Nan	II	HapI
956	TZX-923	Landrace	Gan Su	II	HapI
957	TZX-3033	Landrace	Jiang Su	II	HapI
958	TZX-1133	Landrace	Shan Dong	II	HapI
959	TZX-2233	Improved cultivar	Bei Jing	II	HapI
960	TZX-433	Improved cultivar	Shan Xi	II	HapI
961	TZX-3433	Landrace	Shan Dong	II	HapI
962	TZX-733	Landrace	Shan Dong	II	HapI
963	TZX-933	Landrace	He Bei	II	HapI
964	TZX-1043	Landrace	Jiang Su	II	HapI
965	TZX-1143	Landrace	Shan Dong	II	HapI
966	TZX-2243	Improved cultivar	Bei Jing	II	HapI
967	TZX-2343	Improved cultivar	Shan Xi	II	HapI
968	TZX-2443	Improved cultivar	Bei Jing	II	HapI
969	TZX-543	Improved cultivar	Bei Jing	II	HapI
970	TZX-643	Improved cultivar	Bei Jing	II	HapI
971	TZX-743	Landrace	Jiang Su	II	HapI
972	TZX-1743	Improved cultivar	He Nan	II	HapI
973	TZX-943	Improved cultivar	He Bei	II	HapI
974	TZX-1053	Landrace	Jiang Su	II	HapI
975	TZX-1153	Landrace	Shan Xi	II	HapI
976	TZX-2253	Improved cultivar	Shan Xi	II	HapI
977	TZX-1453	Improved cultivar	He Bei	II	HapI
978	TZX-653	Improved cultivar	Bei Jing	II	HapI
979	TZX-1753	Improved cultivar	Bei Jing	II	HapI
980	TZX-953	Improved cultivar	He Bei	II	HapI
981	TZX-1263	Landrace	Shaan Xi	II	HapI
982	TZX-2263	Improved cultivar	Shan Dong	II	HapI
983	TZX-1463	Improved cultivar	He Bei	II	HapI
984	TZX-1763	Improved cultivar	Bei Jing	II	HapI
985	TZX-963	Landrace	He Nan	II	HapI
986	TZX-1173	Improved cultivar	Shan Xi	II	HapI
987	TZX-1273	Improved cultivar	Shan Dong	II	HapI
988	TZX-2273	Improved cultivar	An Hui	II	HapI
989	TZX-2373	Improved cultivar	Bei Jing	II	HapI
990	TZX-1673	Improved cultivar	An Hui	II	HapI
991	TZX-1773	Improved cultivar	Bei Jing	II	HapI
992	TZX-973	Landrace	He Nan	II	HapI
993	TZX-1183	Improved cultivar	Shan Xi	II	HapI
994	TZX-1783	Improved cultivar	He Nan	II	HapI
995	TZX-883	Landrace	An Hui	II	HapI
996	TZX-983	Improved cultivar	He Nan	II	HapI
997	TZX-1193	Landrace	He Bei	II	HapI
998	TZX-1293	Improved cultivar	Shan Dong	II	HapI
999	TZX-1693	Improved cultivar	He Bei	II	HapI
1000	TZX-3693	Landrace	He Bei	II	HapI
1001	TZX-1793	Improved cultivar	He Nan	II	HapI
1002	TZX-893	Landrace	An Hui	II	HapI
1003	TZX-1104	Landrace	He Bei	II	HapI
1004	TZX-1204	Landrace	Shaan Xi	II	HapI
1005	TZX-2304	Improved cultivar	He Nan	II	HapI
1006	TZX-504	Improved cultivar	Shan Dong	II	HapI
1007	TZX-5504	Improved cultivar	Bei Jing	II	HapI
1008	TZX-604	Improved cultivar	Bei Jing	II	HapI
1009	TZX-1604	Improved cultivar	He Bei	II	HapI
1010	TZX-1704	Improved cultivar	Shan Dong	II	HapI
1011	TZX-3704	Landrace	He Nan	II	HapI
1012	TZX-804	Improved cultivar	Bei Jing	II	HapI
1013	TZX-904	Landrace	Bei Jing	II	HapI
1014	TZX-1114	Landrace	Shan Dong	II	HapI
1015	TZX-2314	Improved cultivar	He Nan	II	HapI
1016	TZX-414	Improved cultivar	Shan Xi	II	HapI
1017	TZX-714	Landrace	He Bei	II	HapI
1018	TZX-1714	Improved cultivar	Shan Dong	II	HapI
1019	TZX-814	Improved cultivar	Bei Jing	II	HapI
1020	TZX-914	Landrace	Gan Su	II	HapI
1021	TZX-1124	Landrace	Shan Dong	II	HapI
1022	TZX-2324	Improved cultivar	He Nan	II	HapI
1023	TZX-424	Improved cultivar	Shan Xi	II	HapI
1024	TZX-3424	Landrace	Ning Xia	II	HapI
1025	TZX-724	Landrace	Shan Dong	II	HapI
1026	TZX-824	Improved cultivar	Bei Jing	II	HapI
1027	TZX-134	Landrace	Gan Su	II	HapI
1028	TZX-1134	Landrace	Shan Dong	II	HapI
1029	TZX-3134	Landrace	Bei Jing	II	HapI
1030	TZX-2234	Improved cultivar	Bei Jing	II	HapI
1031	TZX-534	Improved cultivar	Bei Jing	II	HapI
1032	TZX-5534	Improved cultivar	Bei Jing	II	HapI
1033	TZX-734	Landrace	He Nan	II	HapI
1034	TZX-934	Landrace	Shaan Xi	II	HapI
1035	TZX-1144	Landrace	Shan Dong	II	HapI
1036	TZX-2244	Improved cultivar	Bei Jing	II	HapI
1037	TZX-2444	Improved cultivar	Bei Jing	II	HapI
1038	TZX-3444	Landrace	An Hui	II	HapI
1039	TZX-544	Improved cultivar	Bei Jing	II	HapI
1040	TZX-644	Improved cultivar	Bei Jing	II	HapI
1041	TZX-744	Landrace	Jiang Su	II	HapI
1042	TZX-1744	Improved cultivar	He Nan	II	HapI
1043	TZX-944	Improved cultivar	He Bei	II	HapI
1044	TZX-1944	Improved cultivar	Shan Xi	II	HapI
1045	TZX-1054	Landrace	Jiang Su	II	HapI
1046	TZX-2254	Improved cultivar	Shan Xi	II	HapI
1047	TZX-1454	Improved cultivar	He Bei	II	HapI
1048	TZX-654	Improved cultivar	Bei Jing	II	HapI
1049	TZX-754	Landrace	An Hui	II	HapI
1050	TZX-1754	Improved cultivar	Bei Jing	II	HapI
1051	TZX-1164	Improved cultivar	Shan Xi	II	HapI
1052	TZX-2264	Improved cultivar	Shan Dong	II	HapI
1053	TZX-3664	Landrace	Shan Dong	II	HapI
1054	TZX-1764	Improved cultivar	Bei Jing	II	HapI
1055	TZX-964	Landrace	He Nan	II	HapI
1056	TZX-1174	Improved cultivar	Shan Xi	II	HapI
1057	TZX-1274	Landrace	Shan Xi	II	HapI
1058	TZX-2274	Improved cultivar	An Hui	II	HapI
1059	TZX-1674	Improved cultivar	An Hui	II	HapI
1060	TZX-1774	Improved cultivar	Bei Jing	II	HapI
1061	TZX-974	Landrace	He Nan	II	HapI
1062	TZX-1184	Improved cultivar	Shan Xi	II	HapI
1063	TZX-1284	Improved cultivar	Bei Jing	II	HapI
1064	TZX-2284	Improved cultivar	He Nan	II	HapI
1065	TZX-5584	Landrace	Jiang Su	II	HapI
1066	TZX-1684	Improved cultivar	Shan Xi	II	HapI
1067	TZX-1784	Improved cultivar	He Nan	II	HapI
1068	TZX-884	Landrace	An Hui	II	HapI
1069	TZX-3884	Landrace	He Nan	II	HapI
1070	TZX-984	Improved cultivar	He Nan	II	HapI
1071	TZX-1194	Landrace	Shaan Xi	II	HapI
1072	TZX-1294	Improved cultivar	Shan Dong	II	HapI
1073	TZX-5494	Landrace	Shaan Xi	II	HapI
1074	TZX-1694	Improved cultivar	He Bei	II	HapI
1075	TZX-1794	Improved cultivar	He Nan	II	HapI
1076	TZX-894	Landrace	An Hui	II	HapI
1077	TZX-2005	Landrace	He Nan	II	HapI
1078	TZX-1105	Landrace	Shan Dong	II	HapI
1079	TZX-1205	Landrace	Shaan Xi	II	HapI
1080	TZX-2305	Improved cultivar	He Nan	II	HapI
1081	TZX-3405	Landrace	He Bei	II	HapI
1082	TZX-5505	Improved cultivar	Bei Jing	II	HapI
1083	TZX-1605	Improved cultivar	He Bei	II	HapI
1084	TZX-1705	Improved cultivar	He Bei	II	HapI
1085	TZX-3705	Landrace	He Nan	II	HapI
1086	TZX-805	Improved cultivar	Bei Jing	II	HapI
1087	TZX-905	Landrace	Bei Jing	II	HapI
1088	TZX-2015	Landrace	He Bei	II	HapI
1089	TZX-1115	Landrace	Shan Dong	II	HapI
1090	TZX-2315	Improved cultivar	He Nan	II	HapI
1091	TZX-415	Improved cultivar	Shan Xi	II	HapI
1092	TZX-515	Improved cultivar	Shan Dong	II	HapI
1093	TZX-5515	Improved cultivar	Shan Xi	II	HapI
1094	TZX-715	Landrace	Shan Xi	II	HapI
1095	TZX-1715	Improved cultivar	Shan Dong	II	HapI
1096	TZX-3715	Landrace	An Hui	II	HapI
1097	TZX-815	Improved cultivar	Bei Jing	II	HapI
1098	TZX-1025	Landrace	Shan Xi	II	HapI
1099	TZX-2025	Landrace	Shan Dong	II	HapI
1100	TZX-1125	Landrace	Shan Dong	II	HapI
1101	TZX-2325	Improved cultivar	He Nan	II	HapI
1102	TZX-425	Improved cultivar	Shan Xi	II	HapI
1103	TZX-3425	Landrace	Shan Xi	II	HapI
1104	TZX-5525	Landrace	An Hui	II	HapI
1105	TZX-1725	Improved cultivar	An Hui	II	HapI
1106	TZX-3725	Landrace	Shan Xi	II	HapI
1107	TZX-925	Landrace	He Bei	II	HapI
1108	TZX-1135	Landrace	Shan Dong	II	HapI
1109	TZX-2235	Improved cultivar	Bei Jing	II	HapI
1110	TZX-2335	Improved cultivar	Shan Xi	II	HapI
1111	TZX-5535	Improved cultivar	Bei Jing	II	HapI
1112	TZX-635	Improved cultivar	Bei Jing	II	HapI
1113	TZX-735	Landrace	He Nan	II	HapI
1114	TZX-935	Landrace	He Bei	II	HapI
1115	TZX-1145	Improved cultivar	Shan Dong	II	HapI
1116	TZX-1245	Landrace	Bei Jing	II	HapI
1117	TZX-2245	Improved cultivar	He Bei	II	HapI
1118	TZX-2345	Improved cultivar	Shan Xi	II	HapI
1119	TZX-1445	Improved cultivar	Shan Xi	II	HapI
1120	TZX-3445	Landrace	An Hui	II	HapI
1121	TZX-645	Improved cultivar	Bei Jing	II	HapI
1122	TZX-745	Landrace	Jiang Su	II	HapI
1123	TZX-1745	Improved cultivar	He Nan	II	HapI
1124	TZX-945	Improved cultivar	He Bei	II	HapI
1125	TZX-1055	Landrace	Jiang Su	II	HapI
1126	TZX-1155	Improved cultivar	Shan Xi	II	HapI
1127	TZX-3155	Landrace	Bei Jing	II	HapI
1128	TZX-1255	Improved cultivar	Bei Jing	II	HapI
1129	TZX-2255	Improved cultivar	Shan Xi	II	HapI
1130	TZX-1455	Improved cultivar	He Bei	II	HapI
1131	TZX-1755	Improved cultivar	Bei Jing	II	HapI
1132	TZX-1065	Improved cultivar	Jiang Su	II	HapI
1133	TZX-1165	Landrace	Shan Xi	II	HapI
1134	TZX-2265	Improved cultivar	Shan Dong	II	HapI
1135	TZX-1465	Improved cultivar	He Nan	II	HapI
1136	TZX-5465	Landrace	Shan Dong	II	HapI
1137	TZX-1765	Improved cultivar	Bei Jing	II	HapI
1138	TZX-965	Landrace	He Nan	II	HapI
1139	TZX-1175	Improved cultivar	Shan Xi	II	HapI
1140	TZX-1275	Landrace	He Nan	II	HapI
1141	TZX-2275	Improved cultivar	An Hui	II	HapI
1142	TZX-2375	Improved cultivar	Bei Jing	II	HapI
1143	TZX-575	Landrace	Shan Xi	II	HapI
1144	TZX-1675	Improved cultivar	An Hui	II	HapI
1145	TZX-3775	Landrace	He Bei	II	HapI
1146	TZX-875	Improved cultivar	Tian Jin	II	HapI
1147	TZX-975	Improved cultivar	He Nan	II	HapI
1148	TZX-085	Landrace	Ning Xia	II	HapI
1149	TZX-1185	Improved cultivar	Shan Xi	II	HapI
1150	TZX-1285	Improved cultivar	Bei Jing	II	HapI
1151	TZX-2285	Improved cultivar	He Nan	II	HapI
1152	TZX-1685	Improved cultivar	Shan Xi	II	HapI
1153	TZX-3685	Landrace	Gan Su	II	HapI
1154	TZX-785	Landrace	Bei Jing	II	HapI
1155	TZX-1785	Improved cultivar	He Nan	II	HapI
1156	TZX-885	Landrace	An Hui	II	HapI
1157	TZX-3885	Landrace	Jiang Su	II	HapI
1158	TZX-1195	Landrace	Shaan Xi	II	HapI
1159	TZX-1295	Improved cultivar	Shan Dong	II	HapI
1160	TZX-5595	Landrace	Shaan Xi	II	HapI
1161	TZX-1695	Improved cultivar	He Bei	II	HapI
1162	TZX-3695	Landrace	Shan Dong	II	HapI
1163	TZX-1795	Improved cultivar	He Nan	II	HapI
1164	TZX-895	Landrace	An Hui	II	HapI
1165	TZX-2006	Landrace	He Nan	II	HapI
1166	TZX-106	Landrace	Ning Xia	II	HapI
1167	TZX-1106	Landrace	Shan Dong	II	HapI
1168	TZX-1206	Landrace	Shaan Xi	II	HapI
1169	TZX-2306	Improved cultivar	He Nan	II	HapI
1170	TZX-506	Improved cultivar	Shan Dong	II	HapI
1171	TZX-5506	Improved cultivar	He Bei	II	HapI
1172	TZX-3706	Landrace	He Nan	II	HapI
1173	TZX-806	Improved cultivar	Bei Jing	II	HapI
1174	TZX-1116	Landrace	Shan Dong	II	HapI
1175	TZX-2316	Improved cultivar	He Nan	II	HapI
1176	TZX-416	Improved cultivar	Shan Xi	II	HapI
1177	TZX-516	Improved cultivar	Bei Jing	II	HapI
1178	TZX-1716	Improved cultivar	Shan Dong	II	HapI
1179	TZX-3716	Landrace	An Hui	II	HapI
1180	TZX-816	Improved cultivar	Bei Jing	II	HapI
1181	TZX-916	Landrace	Gan Su	II	HapI
1182	TZX-1126	Landrace	Shan Dong	II	HapI
1183	TZX-2326	Improved cultivar	He Nan	II	HapI
1184	TZX-426	Improved cultivar	Shan Xi	II	HapI
1185	TZX-3426	Landrace	He Bei	II	HapI
1186	TZX-626	Improved cultivar	Bei Jing	II	HapI
1187	TZX-3726	Landrace	Jiang Su	II	HapI
1188	TZX-2036	Landrace	Bei Jing	II	HapI
1189	TZX-1136	Landrace	Shan Dong	II	HapI
1190	TZX-2236	Improved cultivar	Bei Jing	II	HapI
1191	TZX-2336	Improved cultivar	Shan Xi	II	HapI
1192	TZX-436	Improved cultivar	Shan Xi	II	HapI
1193	TZX-3436	Landrace	Shan Dong	II	HapI
1194	TZX-5536	Improved cultivar	Bei Jing	II	HapI
1195	TZX-736	Landrace	He Nan	II	HapI
1196	TZX-1736	Improved cultivar	Bei Jing	II	HapI
1197	TZX-3736	Landrace	An Hui	II	HapI
1198	TZX-1146	Improved cultivar	Shan Dong	II	HapI
1199	TZX-2246	Improved cultivar	He Bei	II	HapI
1200	TZX-2346	Improved cultivar	Shan Xi	II	HapI
1201	TZX-746	Landrace	Jiang Su	II	HapI
1202	TZX-1746	Improved cultivar	He Nan	II	HapI
1203	TZX-946	Improved cultivar	He Bei	II	HapI
1204	TZX-1056	Landrace	Jiang Su	II	HapI
1205	TZX-1156	Improved cultivar	Shan Xi	II	HapI
1206	TZX-3156	Landrace	Bei Jing	II	HapI
1207	TZX-1256	Improved cultivar	Bei Jing	II	HapI
1208	TZX-2256	Improved cultivar	Shan Xi	II	HapI
1209	TZX-656	Improved cultivar	Bei Jing	II	HapI
1210	TZX-956	Improved cultivar	He Bei	II	HapI
1211	TZX-1066	Improved cultivar	Jiang Su	II	HapI
1212	TZX-1166	Improved cultivar	Shan Xi	II	HapI
1213	TZX-2266	Improved cultivar	Shan Dong	II	HapI
1214	TZX-3666	Landrace	He Bei	II	HapI
1215	TZX-1766	Improved cultivar	Bei Jing	II	HapI
1216	TZX-966	Landrace	He Nan	II	HapI
1217	TZX-1176	Improved cultivar	Shan Xi	II	HapI
1218	TZX-2276	Improved cultivar	An Hui	II	HapI
1219	TZX-2376	Improved cultivar	Bei Jing	II	HapI
1220	TZX-5476	Landrace	Shan Xi	II	HapI
1221	TZX-576	Landrace	Shan Xi	II	HapI
1222	TZX-1676	Improved cultivar	An Hui	II	HapI
1223	TZX-1776	Improved cultivar	Bei Jing	II	HapI
1224	TZX-976	Improved cultivar	He Nan	II	HapI
1225	TZX-086	Landrace	An Hui	II	HapI
1226	TZX-1186	Improved cultivar	Shan Xi	II	HapI
1227	TZX-1286	Improved cultivar	Bei Jing	II	HapI
1228	TZX-2286	Improved cultivar	Ning Xia	II	HapI
1229	TZX-786	Landrace	Ning Xia	II	HapI
1230	TZX-1786	Improved cultivar	He Nan	II	HapI
1231	TZX-886	Landrace	An Hui	II	HapI
1232	TZX-1886	Improved cultivar	Bei Jing	II	HapI
1233	TZX-1196	Landrace	Shaan Xi	II	HapI
1234	TZX-1296	Improved cultivar	Jiang Su	II	HapI
1235	TZX-3696	Landrace	Shan Dong	II	HapI
1236	TZX-796	Landrace	Shan Xi	II	HapI
1237	TZX-1796	Improved cultivar	He Nan	II	HapI
1238	TZX-896	Improved cultivar	An Hui	II	HapI
1239	TZX-107	Landrace	Shaan Xi	II	HapI
1240	TZX-1107	Landrace	Shan Dong	II	HapI
1241	TZX-1207	Improved cultivar	Shaan Xi	II	HapI
1242	TZX-2307	Improved cultivar	He Nan	II	HapI
1243	TZX-5507	Improved cultivar	An Hui	II	HapI
1244	TZX-1707	Improved cultivar	Bei Jing	II	HapI
1245	TZX-3707	Landrace	He Nan	II	HapI
1246	TZX-907	Landrace	Bei Jing	II	HapI
1247	TZX-2017	Landrace	He Nan	II	HapI
1248	TZX-1117	Landrace	Shan Dong	II	HapI
1249	TZX-2317	Improved cultivar	He Nan	II	HapI
1250	TZX-417	Improved cultivar	Shan Xi	II	HapI
1251	TZX-617	Landrace	He Bei	II	HapI
1252	TZX-3717	Landrace	An Hui	II	HapI
1253	TZX-817	Improved cultivar	Bei Jing	II	HapI
1254	TZX-917	Landrace	Gan Su	II	HapI
1255	TZX-2027	Improved cultivar	Shan Dong	II	HapI
1256	TZX-1127	Landrace	Shan Dong	II	HapI
1257	TZX-2327	Improved cultivar	He Nan	II	HapI
1258	TZX-427	Improved cultivar	Shan Xi	II	HapI
1259	TZX-3427	Landrace	He Bei	II	HapI
1260	TZX-527	Improved cultivar	Shan Dong	II	HapI
1261	TZX-627	Improved cultivar	Bei Jing	II	HapI
1262	TZX-1727	Landrace	An Hui	II	HapI
1263	TZX-3037	Landrace	Bei Jing	II	HapI
1264	TZX-1137	Landrace	Shan Dong	II	HapI
1265	TZX-2337	Improved cultivar	Shan Xi	II	HapI
1266	TZX-537	Improved cultivar	He Bei	II	HapI
1267	TZX-737	Landrace	He Nan	II	HapI
1268	TZX-1737	Improved cultivar	Bei Jing	II	HapI
1269	TZX-3737	Landrace	An Hui	II	HapI
1270	TZX-937	Landrace	He Bei	II	HapI
1271	TZX-2047	Landrace	He Nan	II	HapI
1272	TZX-1147	Landrace	Shan Dong	II	HapI
1273	TZX-2247	Improved cultivar	He Bei	II	HapI
1274	TZX-2347	Improved cultivar	Shan Xi	II	HapI
1275	TZX-1447	Improved cultivar	Bei Jing	II	HapI
1276	TZX-747	Landrace	Jiang Su	II	HapI
1277	TZX-1747	Improved cultivar	He Nan	II	HapI
1278	TZX-1057	Landrace	Jiang Su	II	HapI
1279	TZX-1157	Improved cultivar	Shan Xi	II	HapI
1280	TZX-3157	Landrace	Bei Jing	II	HapI
1281	TZX-1257	Improved cultivar	Bei Jing	II	HapI
1282	TZX-2257	Improved cultivar	Shan Xi	II	HapI
1283	TZX-5457	Landrace	Shan Xi	II	HapI
1284	TZX-657	Improved cultivar	Bei Jing	II	HapI
1285	TZX-1067	Improved cultivar	Jiang Su	II	HapI
1286	TZX-2267	Improved cultivar	Shan Dong	II	HapI
1287	TZX-667	Improved cultivar	Shan Xi	II	HapI
1288	TZX-867	Improved cultivar	Shan Xi	II	HapI
1289	TZX-967	Landrace	He Nan	II	HapI
1290	TZX-1177	Improved cultivar	Shan Xi	II	HapI
1291	TZX-2277	Improved cultivar	An Hui	II	HapI
1292	TZX-2377	Improved cultivar	Bei Jing	II	HapI
1293	TZX-577	Landrace	Shan Xi	II	HapI
1294	TZX-677	Improved cultivar	Shan Xi	II	HapI
1295	TZX-1677	Improved cultivar	He Bei	II	HapI
1296	TZX-1777	Improved cultivar	Bei Jing	II	HapI
1297	TZX-087	Landrace	An Hui	II	HapI
1298	TZX-1187	Improved cultivar	Shan Xi	II	HapI
1299	TZX-1287	Improved cultivar	Bei Jing	II	HapI
1300	TZX-2287	Improved cultivar	Ning Xia	II	HapI
1301	TZX-1687	Improved cultivar	Shan Xi	II	HapI
1302	TZX-1787	Improved cultivar	He Nan	II	HapI
1303	TZX-887	Landrace	An Hui	II	HapI
1304	TZX-1887	Improved cultivar	Bei Jing	II	HapI
1305	TZX-1297	Improved cultivar	Shan Xi	II	HapI
1306	TZX-5597	Landrace	Shaan Xi	II	HapI
1307	TZX-3697	Landrace	Shan Dong	II	HapI
1308	TZX-1797	Improved cultivar	He Nan	II	HapI
1309	TZX-897	Improved cultivar	An Hui	II	HapI
1310	TZX-108	Landrace	He Bei	II	HapI
1311	TZX-2308	Improved cultivar	He Nan	II	HapI
1312	TZX-508	Improved cultivar	Shan Dong	II	HapI
1313	TZX-1708	Improved cultivar	Bei Jing	II	HapI
1314	TZX-3708	Landrace	He Nan	II	HapI
1315	TZX-808	Improved cultivar	Bei Jing	II	HapI
1316	TZX-908	Landrace	Bei Jing	II	HapI
1317	TZX-1118	Landrace	Shan Dong	II	HapI
1318	TZX-2318	Improved cultivar	He Nan	II	HapI
1319	TZX-5318	Landrace	Shan Xi	II	HapI
1320	TZX-418	Improved cultivar	Shan Xi	II	HapI
1321	TZX-818	Improved cultivar	Bei Jing	II	HapI
1322	TZX-918	Landrace	Gan Su	II	HapI
1323	TZX-1128	Landrace	Shan Dong	II	HapI
1324	TZX-2128	Improved cultivar	Shan Xi	II	HapI
1325	TZX-428	Improved cultivar	Shan Xi	II	HapI
1326	TZX-528	Improved cultivar	Shan Dong	II	HapI
1327	TZX-628	Improved cultivar	Bei Jing	II	HapI
1328	TZX-728	Landrace	Shan Dong	II	HapI
1329	TZX-1728	Improved cultivar	Jiang Su	II	HapI
1330	TZX-928	Landrace	He Bei	II	HapI
1331	TZX-438	Landrace	Shan Xi	II	HapI
1332	TZX-2438	Improved cultivar	Bei Jing	II	HapI
1333	TZX-3438	Landrace	Shan Dong	II	HapI
1334	TZX-5538	Improved cultivar	Bei Jing	II	HapI
1335	TZX-738	Landrace	He Nan	II	HapI
1336	TZX-1738	Improved cultivar	He Nan	II	HapI
1337	TZX-938	Landrace	He Bei	II	HapI
1338	TZX-148	Landrace	Shaan Xi	II	HapI
1339	TZX-1148	Improved cultivar	Shan Dong	II	HapI
1340	TZX-2248	Improved cultivar	He Bei	II	HapI
1341	TZX-2348	Improved cultivar	Shan Xi	II	HapI
1342	TZX-648	Improved cultivar	Bei Jing	II	HapI
1343	TZX-748	Landrace	Jiang Su	II	HapI
1344	TZX-1748	Improved cultivar	He Nan	II	HapI
1345	TZX-1058	Landrace	Jiang Su	II	HapI
1346	TZX-1158	Improved cultivar	Shan Xi	II	HapI
1347	TZX-3158	Landrace	Bei Jing	II	HapI
1348	TZX-1258	Improved cultivar	Bei Jing	II	HapI
1349	TZX-2258	Improved cultivar	Shan Xi	II	HapI
1350	TZX-5458	Landrace	Shan Xi	II	HapI
1351	TZX-1958	Landrace	He Nan	II	HapI
1352	TZX-068	Landrace	Gan Su	II	HapI
1353	TZX-1068	Improved cultivar	Jiang Su	II	HapI
1354	TZX-1168	Improved cultivar	Shan Xi	II	HapI
1355	TZX-2268	Improved cultivar	Jiang Su	II	HapI
1356	TZX-668	Improved cultivar	Shan Xi	II	HapI
1357	TZX-1668	Improved cultivar	An Hui	II	HapI
1358	TZX-868	Improved cultivar	Shan Xi	II	HapI
1359	TZX-1178	Improved cultivar	Shan Xi	II	HapI
1360	TZX-1278	Improved cultivar	He Nan	II	HapI
1361	TZX-2278	Improved cultivar	An Hui	II	HapI
1362	TZX-2378	Improved cultivar	Bei Jing	II	HapI
1363	TZX-1678	Improved cultivar	He Bei	II	HapI
1364	TZX-1778	Improved cultivar	He Nan	II	HapI
1365	TZX-878	Improved cultivar	An Hui	II	HapI
1366	TZX-978	Improved cultivar	He Nan	II	HapI
1367	TZX-1188	Improved cultivar	Shan Xi	II	HapI
1368	TZX-1288	Improved cultivar	Bei Jing	II	HapI
1369	TZX-5588	Landrace	An Hui	II	HapI
1370	TZX-1688	Improved cultivar	Shan Xi	II	HapI
1371	TZX-3688	Landrace	Ning Xia	II	HapI
1372	TZX-1788	Improved cultivar	He Nan	II	HapI
1373	TZX-888	Landrace	An Hui	II	HapI
1374	TZX-1888	Improved cultivar	Bei Jing	II	HapI
1375	TZX-1198	Landrace	Shaan Xi	II	HapI
1376	TZX-2298	Improved cultivar	Bei Jing	II	HapI
1377	TZX-498	Landrace	Bei Jing	II	HapI
1378	TZX-5598	Improved cultivar	Jiang Su	II	HapI
1379	TZX-1698	Improved cultivar	Shan Dong	II	HapI
1380	TZX-3698	Landrace	Shan Dong	II	HapI
1381	TZX-898	Improved cultivar	An Hui	II	HapI
1382	TZX-109	Landrace	An Hui	II	HapI
1383	TZX-1109	Landrace	Shan Dong	II	HapI
1384	TZX-2309	Improved cultivar	He Nan	II	HapI
1385	TZX-1709	Improved cultivar	Bei Jing	II	HapI
1386	TZX-3709	Landrace	He Nan	II	HapI
1387	TZX-809	Improved cultivar	Bei Jing	II	HapI
1388	TZX-1119	Landrace	Shan Dong	II	HapI
1389	TZX-2319	Improved cultivar	He Nan	II	HapI
1390	TZX-419	Improved cultivar	Shan Xi	II	HapI
1391	TZX-719	Landrace	Shan Xi	II	HapI
1392	TZX-819	Improved cultivar	Bei Jing	II	HapI
1393	TZX-919	Landrace	Gan Su	II	HapI
1394	TZX-2029	Improved cultivar	Bei Jing	II	HapI
1395	TZX-1129	Landrace	Shan Dong	II	HapI
1396	TZX-2329	Improved cultivar	Jiang Su	II	HapI
1397	TZX-429	Improved cultivar	Shan Xi	II	HapI
1398	TZX-3429	Landrace	He Bei	II	HapI
1399	TZX-5529	Improved cultivar	He Nan	II	HapI
1400	TZX-629	Improved cultivar	Bei Jing	II	HapI
1401	TZX-729	Landrace	Shan Dong	II	HapI
1402	TZX-1729	Improved cultivar	Jiang Su	II	HapI
1403	TZX-929	Landrace	He Bei	II	HapI
1404	TZX-1039	Landrace	Jiang Su	II	HapI
1405	TZX-1139	Landrace	Shan Dong	II	HapI
1406	TZX-2339	Improved cultivar	Shan Xi	II	HapI
1407	TZX-5539	Improved cultivar	Bei Jing	II	HapI
1408	TZX-639	Improved cultivar	Bei Jing	II	HapI
1409	TZX-1739	Improved cultivar	He Nan	II	HapI
1410	TZX-939	Landrace	He Bei	II	HapI
1411	TZX-1149	Landrace	Shan Xi	II	HapI
1412	TZX-2249	Improved cultivar	Shan Xi	II	HapI
1413	TZX-2349	Improved cultivar	Shan Xi	II	HapI
1414	TZX-1749	Improved cultivar	He Nan	II	HapI
1415	TZX-3749	Landrace	He Nan	II	HapI
1416	TZX-1159	Improved cultivar	Shan Xi	II	HapI
1417	TZX-1259	Improved cultivar	Bei Jing	II	HapI
1418	TZX-3259	Landrace	Bei Jing	II	HapI
1419	TZX-1459	Improved cultivar	He Bei	II	HapI
1420	TZX-5459	Improved cultivar	Shan Dong	II	HapI
1421	TZX-1759	Improved cultivar	Bei Jing	II	HapI
1422	TZX-959	Landrace	He Nan	II	HapI
1423	TZX-069	Landrace	He Bei	II	HapI
1424	TZX-1069	Improved cultivar	Jiang Su	II	HapI
1425	TZX-569	Landrace	Shaan Xi	II	HapI
1426	TZX-1669	Improved cultivar	An Hui	II	HapI
1427	TZX-869	Improved cultivar	He Nan	II	HapI
1428	TZX-969	Landrace	He Nan	II	HapI
1429	TZX-1179	Improved cultivar	Shan Xi	II	HapI
1430	TZX-2279	Improved cultivar	An Hui	II	HapI
1431	TZX-2379	Improved cultivar	Jiang Su	II	HapI
1432	TZX-579	Improved cultivar	Shan Xi	II	HapI
1433	TZX-1679	Improved cultivar	He Bei	II	HapI
1434	TZX-1779	Improved cultivar	He Nan	II	HapI
1435	TZX-879	Improved cultivar	An Hui	II	HapI
1436	TZX-979	Improved cultivar	He Nan	II	HapI
1437	TZX-1189	Improved cultivar	Shan Xi	II	HapI
1438	TZX-1289	Improved cultivar	Bei Jing	II	HapI
1439	TZX-2289	Improved cultivar	Shaan Xi	II	HapI
1440	TZX-5489	Improved cultivar	Shan Xi	II	HapI
1441	TZX-1689	Improved cultivar	Shan Xi	II	HapI
1442	TZX-1789	Improved cultivar	He Nan	II	HapI
1443	TZX-889	Landrace	An Hui	II	HapI
1444	TZX-1889	Improved cultivar	Bei Jing	II	HapI
1445	TZX-1199	Landrace	Shaan Xi	II	HapI
1446	TZX-499	Landrace	Shan Dong	II	HapI
1447	TZX-1599	Improved cultivar	He Bei	II	HapI
1448	TZX-1699	Improved cultivar	Shan Dong	II	HapI
1449	TZX-799	Landrace	Shan Xi	II	HapI
1450	TZX-899	Improved cultivar	An Hui	II	HapI
1451	TZX-5100	Improved cultivar	Shan Xi	II	HapII
1452	TZX-5110	Improved cultivar	Shan Xi	II	HapII
1453	TZX-430	Improved cultivar	Shan Xi	II	HapII
1454	TZX-640	Improved cultivar	Bei Jing	II	HapII
1455	TZX-1770	Improved cultivar	Bei Jing	II	HapII
1456	TZX-421	Improved cultivar	Shan Xi	II	HapII
1457	TZX-621	Improved cultivar	Bei Jing	II	HapII
1458	TZX-651	Improved cultivar	Bei Jing	II	HapII
1459	TZX-1171	Improved cultivar	Shan Xi	II	HapII
1460	TZX-1771	Improved cultivar	Bei Jing	II	HapII
1461	TZX-1691	Improved cultivar	Shan Xi	II	HapII
1462	TZX-1802	Improved cultivar	Bei Jing	II	HapII
1463	TZX-1122	Landrace	Shan Dong	II	HapII
1464	TZX-622	Improved cultivar	Bei Jing	II	HapII
1465	TZX-632	Improved cultivar	Bei Jing	II	HapII
1466	TZX-1042	Landrace	Jiang Su	II	HapII
1467	TZX-1152	Landrace	Shan Xi	II	HapII
1468	TZX-452	Improved cultivar	Ji Lin	II	HapII
1469	TZX-1282	Improved cultivar	Bei Jing	II	HapII
1470	TZX-5103	Improved cultivar	Shan Xi	II	HapII
1471	TZX-713	Landrace	He Bei	II	HapII
1472	TZX-343	Improved cultivar	He Nan	II	HapII
1473	TZX-453	Improved cultivar	Ji Lin	II	HapII
1474	TZX-1163	Improved cultivar	Shan Xi	II	HapII
1475	TZX-673	Improved cultivar	Shan Xi	II	HapII
1476	TZX-624	Improved cultivar	Bei Jing	II	HapII
1477	TZX-634	Improved cultivar	Bei Jing	II	HapII
1478	TZX-2344	Improved cultivar	Shan Xi	II	HapII
1479	TZX-454	Improved cultivar	Ji Lin	II	HapII
1480	TZX-5484	Landrace	He Bei	II	HapII
1481	TZX-625	Improved cultivar	Bei Jing	II	HapII
1482	TZX-535	Improved cultivar	Tian Jin	II	HapII
1483	TZX-455	Improved cultivar	Ji Lin	II	HapII
1484	TZX-655	Improved cultivar	Bei Jing	II	HapII
1485	TZX-2175	Improved cultivar	Bei Jing	II	HapII
1486	TZX-1775	Improved cultivar	Bei Jing	II	HapII
1487	TZX-1706	Improved cultivar	Bei Jing	II	HapII
1488	TZX-906	Landrace	Bei Jing	II	HapII
1489	TZX-936	Landrace	He Bei	II	HapII
1490	TZX-546	Improved cultivar	Bei Jing	II	HapII
1491	TZX-646	Improved cultivar	Bei Jing	II	HapII
1492	TZX-456	Improved cultivar	Ji Lin	II	HapII
1493	TZX-5486	Landrace	He Bei	II	HapII
1494	TZX-5107	Improved cultivar	Shan Xi	II	HapII
1495	TZX-647	Improved cultivar	Bei Jing	II	HapII
1496	TZX-3877	Landrace	Gan Su	II	HapII
1497	TZX-1108	Landrace	Shan Dong	II	HapII
1498	TZX-5108	Improved cultivar	Shan Xi	II	HapII
1499	TZX-3428	Landrace	He Bei	II	HapII
1500	TZX-1138	Landrace	Shan Dong	II	HapII
1501	TZX-2238	Improved cultivar	Bei Jing	II	HapII
1502	TZX-2338	Improved cultivar	Shan Xi	II	HapII
1503	TZX-1758	Improved cultivar	Bei Jing	II	HapII
1504	TZX-1768	Improved cultivar	Bei Jing	II	HapII
1505	TZX-798	Improved cultivar	Shan Xi	II	HapII
1506	TZX-2009	Landrace	He Nan	II	HapII
1507	TZX-5109	Improved cultivar	Shan Xi	II	HapII
1508	TZX-409	Improved cultivar	Shan Xi	II	HapII
1509	TZX-2239	Improved cultivar	Bei Jing	II	HapII
1510	TZX-1839	Improved cultivar	Bei Jing	II	HapII
1511	TZX-659	Improved cultivar	Bei Jing	II	HapII
1512	TZX-1169	Improved cultivar	Shan Xi	II	HapII
1513	TZX-1769	Improved cultivar	Bei Jing	II	HapII
1514	TZX-1279	Improved cultivar	Bei Jing	II	HapII
1515	TZX-5099	Improved cultivar	Shan Xi	II	HapII
1516	TZX-2299	Improved cultivar	Gan Su	II	HapII
1517	TZX-2400	Improved cultivar	Guang Xi	III	HapI
1518	TZX-5600	Landrace	Hu Bei	III	HapI
1519	TZX-110	Landrace	Gui Zhou	III	HapI
1520	TZX-1210	Landrace	Shang Hai	III	HapI
1521	TZX-2410	Improved cultivar	Guang Xi	III	HapI
1522	TZX-2120	Improved cultivar	Guang Dong	III	HapI
1523	TZX-1220	Landrace	Si Chuan	III	HapI
1524	TZX-2420	Improved cultivar	Jiang Su	III	HapI
1525	TZX-5620	Landrace	Yun Nan	III	HapI
1526	TZX-2430	Improved cultivar	Zhe Jiang	III	HapI
1527	TZX-140	Landrace	#N/A	III	HapI
1528	TZX-540	Improved cultivar	Guang Xi	III	HapI
1529	TZX-3740	Landrace	Si Chuan	III	HapI
1530	TZX-1050	Landrace	Jiang Su	III	HapI
1531	TZX-3450	Landrace	Si Chuan	III	HapI
1532	TZX-750	Landrace	Jiang Su	III	HapI
1533	TZX-1060	Improved cultivar	Jiang Su	III	HapI
1534	TZX-2460	Improved cultivar	Jiang Su	III	HapI
1535	TZX-760	Landrace	Fu Jian	III	HapI
1536	TZX-770	Landrace	Jiang Xi	III	HapI
1537	TZX-2380	Improved cultivar	Gui Zhou	III	HapI
1538	TZX-880	Landrace	An Hui	III	HapI
1539	TZX-2390	Improved cultivar	Chong Qing	III	HapI
1540	TZX-2401	Improved cultivar	Guang Xi	III	HapI
1541	TZX-5601	Landrace	Hu Bei	III	HapI
1542	TZX-111	Landrace	Yun Nan	III	HapI
1543	TZX-2121	Improved cultivar	Guang Dong	III	HapI
1544	TZX-1221	Landrace	Si Chuan	III	HapI
1545	TZX-2421	Improved cultivar	Hu Bei	III	HapI
1546	TZX-3721	Landrace	Jiang Su	III	HapI
1547	TZX-2031	Landrace	Hai Nan	III	HapI
1548	TZX-131	Landrace	Tai Wan	III	HapI
1549	TZX-2041	Landrace	Si Chuan	III	HapI
1550	TZX-1241	Improved cultivar	Tai Wan	III	HapI
1551	TZX-541	Improved cultivar	Guang Dong	III	HapI
1552	TZX-3741	Landrace	Si Chuan	III	HapI
1553	TZX-751	Landrace	Jiang Su	III	HapI
1554	TZX-1061	Landrace	Jiang Su	III	HapI
1555	TZX-771	Landrace	Jiang Xi	III	HapI
1556	TZX-2281	Improved cultivar	Jiang Su	III	HapI
1557	TZX-3681	Landrace	Zhe Jiang	III	HapI
1558	TZX-091	Landrace	Fu Jian	III	HapI
1559	TZX-2391	Improved cultivar	Fu Jian	III	HapI
1560	TZX-2402	Improved cultivar	Guang Xi	III	HapI
1561	TZX-5602	Landrace	Si Chuan	III	HapI
1562	TZX-2012	Landrace	Si Chuan	III	HapI
1563	TZX-1212	Landrace	Shang Hai	III	HapI
1564	TZX-2212	Improved cultivar	#N/A	III	HapI
1565	TZX-2412	Improved cultivar	Gui Zhou	III	HapI
1566	TZX-5612	Landrace	Si Chuan	III	HapI
1567	TZX-2122	Improved cultivar	Guang Xi	III	HapI
1568	TZX-1222	Landrace	Si Chuan	III	HapI
1569	TZX-3422	Landrace	Fu Jian	III	HapI
1570	TZX-5622	Landrace	Gui Zhou	III	HapI
1571	TZX-2432	Improved cultivar	Zhe Jiang	III	HapI
1572	TZX-2042	Landrace	Guang Dong	III	HapI
1573	TZX-2442	Improved cultivar	Jiang Su	III	HapI
1574	TZX-3742	Landrace	Si Chuan	III	HapI
1575	TZX-1052	Landrace	Jiang Su	III	HapI
1576	TZX-2452	Improved cultivar	Jiang Su	III	HapI
1577	TZX-752	Landrace	Jiang Su	III	HapI
1578	TZX-1952	Landrace	Shang Hai	III	HapI
1579	TZX-1062	Landrace	Jiang Su	III	HapI
1580	TZX-3072	Landrace	#N/A	III	HapI
1581	TZX-2172	Improved cultivar	Guang Xi	III	HapI
1582	TZX-772	Landrace	Hu Nan	III	HapI
1583	TZX-3772	Landrace	#N/A	III	HapI
1584	TZX-2282	Improved cultivar	Jiang Su	III	HapI
1585	TZX-092	Landrace	Jiang Su	III	HapI
1586	TZX-2392	Improved cultivar	Fu Jian	III	HapI
1587	TZX-5492	Landrace	Gui Zhou	III	HapI
1588	TZX-2003	Landrace	Si Chuan	III	HapI
1589	TZX-2403	Improved cultivar	Guang Xi	III	HapI
1590	TZX-5603	Landrace	Si Chuan	III	HapI
1591	TZX-1213	Landrace	Si Chuan	III	HapI
1592	TZX-5613	Landrace	Si Chuan	III	HapI
1593	TZX-3713	Landrace	An Hui	III	HapI
1594	TZX-2023	Landrace	Hu Bei	III	HapI
1595	TZX-2123	Improved cultivar	Guang Dong	III	HapI
1596	TZX-1223	Landrace	Si Chuan	III	HapI
1597	TZX-2423	Improved cultivar	Zhe Jiang	III	HapI
1598	TZX-5623	Landrace	Yun Nan	III	HapI
1599	TZX-3723	Landrace	Jiang Su	III	HapI
1600	TZX-3443	Landrace	An Hui	III	HapI
1601	TZX-3743	Landrace	Gui Zhou	III	HapI
1602	TZX-153	Landrace	#N/A	III	HapI
1603	TZX-2453	Improved cultivar	Jiang Su	III	HapI
1604	TZX-753	Landrace	Jiang Su	III	HapI
1605	TZX-1063	Improved cultivar	Jiang Su	III	HapI
1606	TZX-763	Landrace	Fu Jian	III	HapI
1607	TZX-073	Landrace	Zhe Jiang	III	HapI
1608	TZX-773	Landrace	Hu Nan	III	HapI
1609	TZX-2283	Improved cultivar	Jiang Su	III	HapI
1610	TZX-2383	Improved cultivar	An Hui	III	HapI
1611	TZX-5583	Landrace	Jiang Su	III	HapI
1612	TZX-2393	Improved cultivar	Jiang Xi	III	HapI
1613	TZX-2404	Improved cultivar	Hu Bei	III	HapI
1614	TZX-5604	Landrace	Si Chuan	III	HapI
1615	TZX-2014	Landrace	Guang Dong	III	HapI
1616	TZX-1214	Landrace	Si Chuan	III	HapI
1617	TZX-2414	Improved cultivar	Guang Xi	III	HapI
1618	TZX-5614	Landrace	Gui Zhou	III	HapI
1619	TZX-3714	Landrace	An Hui	III	HapI
1620	TZX-2124	Improved cultivar	Guang Dong	III	HapI
1621	TZX-1224	Improved cultivar	Tai Wan	III	HapI
1622	TZX-2424	Improved cultivar	Hu Nan	III	HapI
1623	TZX-5624	Improved cultivar	Fu Jian	III	HapI
1624	TZX-2034	Landrace	Jiang Xi	III	HapI
1625	TZX-2434	Improved cultivar	Zhe Jiang	III	HapI
1626	TZX-1044	Landrace	Jiang Su	III	HapI
1627	TZX-2044	Landrace	Si Chuan	III	HapI
1628	TZX-2454	Improved cultivar	Jiang Su	III	HapI
1629	TZX-1064	Improved cultivar	Jiang Su	III	HapI
1630	TZX-764	Landrace	Fu Jian	III	HapI
1631	TZX-774	Landrace	Hu Nan	III	HapI
1632	TZX-3774	Landrace	#N/A	III	HapI
1633	TZX-2384	Improved cultivar	Si Chuan	III	HapI
1634	TZX-2394	Improved cultivar	Jiang Xi	III	HapI
1635	TZX-794	Landrace	Guang Dong	III	HapI
1636	TZX-105	Landrace	#N/A	III	HapI
1637	TZX-2405	Improved cultivar	Guang Dong	III	HapI
1638	TZX-5605	Landrace	Si Chuan	III	HapI
1639	TZX-1215	Landrace	Si Chuan	III	HapI
1640	TZX-2415	Improved cultivar	Fu Jian	III	HapI
1641	TZX-5615	Landrace	Hu Bei	III	HapI
1642	TZX-2125	Improved cultivar	Guang Dong	III	HapI
1643	TZX-1225	Improved cultivar	Tai Wan	III	HapI
1644	TZX-2425	Improved cultivar	Hu Nan	III	HapI
1645	TZX-135	Landrace	Hu Bei	III	HapI
1646	TZX-2435	Improved cultivar	Zhe Jiang	III	HapI
1647	TZX-1045	Landrace	Jiang Su	III	HapI
1648	TZX-2045	Landrace	Si Chuan	III	HapI
1649	TZX-2445	Improved cultivar	Jiang Xi	III	HapI
1650	TZX-3745	Landrace	Gui Zhou	III	HapI
1651	TZX-2455	Improved cultivar	Jiang Su	III	HapI
1652	TZX-755	Landrace	Hu Bei	III	HapI
1653	TZX-3665	Landrace	Jiang Su	III	HapI
1654	TZX-765	Landrace	Fu Jian	III	HapI
1655	TZX-775	Landrace	Gui Zhou	III	HapI
1656	TZX-2385	Improved cultivar	Yun Nan	III	HapI
1657	TZX-2395	Improved cultivar	Hu Bei	III	HapI
1658	TZX-2406	Improved cultivar	Shang Hai	III	HapI
1659	TZX-1216	Landrace	Si Chuan	III	HapI
1660	TZX-2416	Improved cultivar	Zhe Jiang	III	HapI
1661	TZX-5616	Landrace	Guang Dong	III	HapI
1662	TZX-2126	Improved cultivar	Guang Dong	III	HapI
1663	TZX-136	Landrace	Hu Bei	III	HapI
1664	TZX-2436	Improved cultivar	Jiang Su	III	HapI
1665	TZX-1046	Landrace	Jiang Su	III	HapI
1666	TZX-2446	Improved cultivar	Jiang Su	III	HapI
1667	TZX-3746	Landrace	Gui Zhou	III	HapI
1668	TZX-2456	Improved cultivar	Jiang Su	III	HapI
1669	TZX-756	Landrace	Hu Bei	III	HapI
1670	TZX-766	Landrace	Fu Jian	III	HapI
1671	TZX-2386	Improved cultivar	Yun Nan	III	HapI
1672	TZX-2396	Improved cultivar	Si Chuan	III	HapI
1673	TZX-2007	Landrace	Hu Bei	III	HapI
1674	TZX-2407	Improved cultivar	Jiang Su	III	HapI
1675	TZX-5607	Landrace	Si Chuan	III	HapI
1676	TZX-707	Landrace	Gui Zhou	III	HapI
1677	TZX-2117	Improved cultivar	Guang Dong	III	HapI
1678	TZX-1217	Landrace	Si Chuan	III	HapI
1679	TZX-2417	Improved cultivar	Jiang Su	III	HapI
1680	TZX-2127	Improved cultivar	Guang Dong	III	HapI
1681	TZX-2427	Improved cultivar	Jiang Su	III	HapI
1682	TZX-3727	Landrace	Hu Bei	III	HapI
1683	TZX-137	Landrace	Guang Dong	III	HapI
1684	TZX-1047	Landrace	Jiang Su	III	HapI
1685	TZX-147	Landrace	Gui Zhou	III	HapI
1686	TZX-2447	Improved cultivar	Jiang Su	III	HapI
1687	TZX-2457	Improved cultivar	Jiang Su	III	HapI
1688	TZX-757	Landrace	Hu Bei	III	HapI
1689	TZX-767	Landrace	Jiang Xi	III	HapI
1690	TZX-1277	Improved cultivar	An Hui	III	HapI
1691	TZX-5577	Landrace	Jiang Su	III	HapI
1692	TZX-2387	Improved cultivar	Si Chuan	III	HapI
1693	TZX-3887	Landrace	Si Chuan	III	HapI
1694	TZX-2397	Improved cultivar	Guang Xi	III	HapI
1695	TZX-1208	Landrace	Shang Hai	III	HapI
1696	TZX-2408	Improved cultivar	Jiang Su	III	HapI
1697	TZX-118	Landrace	Yun Nan	III	HapI
1698	TZX-2118	Improved cultivar	Guang Dong	III	HapI
1699	TZX-1218	Landrace	Si Chuan	III	HapI
1700	TZX-2418	Improved cultivar	Jiang Su	III	HapI
1701	TZX-5618	Landrace	Guang Dong	III	HapI
1702	TZX-1718	Improved cultivar	Jiang Su	III	HapI
1703	TZX-2028	Improved cultivar	Si Chuan	III	HapI
1704	TZX-3728	Landrace	Si Chuan	III	HapI
1705	TZX-3738	Landrace	Si Chuan	III	HapI
1706	TZX-1048	Landrace	Jiang Su	III	HapI
1707	TZX-2048	Landrace	Guang Dong	III	HapI
1708	TZX-2448	Improved cultivar	Jiang Su	III	HapI
1709	TZX-158	Landrace	#N/A	III	HapI
1710	TZX-758	Landrace	Hu Bei	III	HapI
1711	TZX-768	Landrace	Jiang Xi	III	HapI
1712	TZX-2398	Improved cultivar	Guang Xi	III	HapI
1713	TZX-2409	Improved cultivar	Zhe Jiang	III	HapI
1714	TZX-509	Improved cultivar	Guang Dong	III	HapI
1715	TZX-5609	Landrace	Jiang Xi	III	HapI
1716	TZX-2119	Improved cultivar	Guang Dong	III	HapI
1717	TZX-1219	Landrace	Si Chuan	III	HapI
1718	TZX-2419	Improved cultivar	Jiang Su	III	HapI
1719	TZX-5619	Improved cultivar	Guang Dong	III	HapI
1720	TZX-2429	Improved cultivar	Jiang Su	III	HapI
1721	TZX-3729	Landrace	Si Chuan	III	HapI
1722	TZX-3639	Landrace	Tai Wan	III	HapI
1723	TZX-739	Landrace	Jiang Su	III	HapI
1724	TZX-3739	Landrace	Si Chuan	III	HapI
1725	TZX-1049	Landrace	Jiang Su	III	HapI
1726	TZX-2449	Improved cultivar	Jiang Su	III	HapI
1727	TZX-749	Landrace	Jiang Su	III	HapI
1728	TZX-1059	Improved cultivar	Jiang Su	III	HapI
1729	TZX-2459	Improved cultivar	Si Chuan	III	HapI
1730	TZX-759	Landrace	Zhe Jiang	III	HapI
1731	TZX-2269	Improved cultivar	Jiang Su	III	HapI
1732	TZX-769	Landrace	Jiang Xi	III	HapI
1733	TZX-679	Improved cultivar	Si Chuan	III	HapI
1734	TZX-089	Landrace	Si Chuan	III	HapI
1735	TZX-2389	Improved cultivar	An Hui	III	HapI
1736	TZX-2399	Improved cultivar	Guang Xi	III	HapI
1737	TZX-5599	Landrace	Hu Bei	III	HapI
1738	TZX-1209	Landrace	Shang Hai	III	HapII
