# Supplementary material for: Natural variation of Dt2 determines branching in soybean
Source: Nat Commun. 2022 Oct 28;13:6429. doi: 10.1038/s41467-022-34153-4 (PMC9616897; doi:10.1038/s41467-022-34153-4)
Supplement: Supplementary file 5 — Supplementary Data 2 [file 41467_2022_34153_MOESM5_ESM.xlsx]

## Sheet: Sheet1
The primer sequences used in this study
Name	Primer (5'-3')	Construct type
Dt2-OE-PTF-F	TTCATTTGGAGAGAACACGGGGGACTATGGGAAGGGGTAGGGTTC	Overexpression
Dt2-OE-PTF-R	TTGAACGATCGGGGAAATTCGAGCTCTAGTCAGACATGCAGCGCA	Overexpression
Dt2-CR-SG1-F	GTTGTGTAGCCATACAGCACTTGC	CRISPR
Dt2-CR-SG1-R	AAACGCAAGTGCTGTATGGCTACA	CRISPR
Dt2-CR-SG2-F	GTTGAGGAACACCAGTGGAAGAAA	CRISPR
Dt2-CR-SG2-R	AAACTTTCTTCCACTGGTGTTCCT	CRISPR
GmAgl22-OE-PTF-F	TTCATTTGGAGAGAACACGGGGGACTATGGTGAGGGAGAAGATTCAGATTA	Overexpression
GmAgl22-OE-PTF-R	TTGAACGATCGGGGAAATTCGAGCTTCAGCCGGAGTATGGTAGCCC	Overexpression
GmSoc1a-OE-PTF-F	TTCATTTGGAGAGAACACGGGGGACTATGAGACCAGAACGAAACC	Overexpression
GmSoc1a-OE-PTF-R	TTGAACGATCGGGGAAATTCGAGCTTTACTTGTACAGCTCGTCCATGC	Overexpression
GmAp1a-OE-PTF-F	TTCATTTGGAGAGAACACGGGGGACTATGGGAAGGGGTAGGGTTC	Overexpression
GmAp1a-OE-PTF-R	TGAACGATCGGGGAAATTCGAGCTCTCAAAAGCATCCAAGGTGACA	Overexpression
ACTIN-F	ACCATTGGTGCTGAGCGTTT	RT-qPCR
ACTIN-R	CGCAGCTTCCATTCCTATGAA	RT-qPCR
RT-Dt2-F	TGGAGCTAACAATGTCGAATCAC	RT-qPCR
RT-Dt2-R	TTATGCAGGTCTGAGACGGATT	RT-qPCR
RT-GmSoc1-F	TGAGAGGAAAGACTCAGATGAGG	RT-qPCR
RT-GmSoc1-R	GCGGTAGCGTTCAATTGTGT	RT-qPCR
RT-GmAgl22-F	CTCTAGATTGAGCAAGGAAGTGG	RT-qPCR
RT-GmAgl22-R	CTATTACACGGCCCAATCCAG	RT-qPCR
RT-GmAp1a-F	CCCTTCGCTATAATAGCAAGC	RT-qPCR
RT-GmAp1a-R	GCATACCTTTCATAGCGTTCC	RT-qPCR
RT-GmAp1c-F	ACAATGGGAGCAGCCAAACT	RT-qPCR
RT-GmAp1c-R	TCAGAAGCATCCAAGGTGGC	RT-qPCR
RT-GmAp1d-F	CCGAGTCCATTTCTGAGCTT	RT-qPCR
RT-GmAp1d-R	CTAGTTCTGGTGCAGCTTCCT	RT-qPCR
RT-GmRpp13-F	TGATAGGTTAGCATTGAAGCCTGAG	RT-qPCR
RT-GmRpp13-F	AGGACCATCAATCGGGAAAA	RT-qPCR
Dt2-BiFC-F	GGGGACAAGTTTGTACAAAAAAGCAGGCTTAATGGGAAGGGGTAGGGTTC	BiFC
Dt2-BiFC-R	GGGGACCACTTTGTACAAGAAAGCTGGGTTGTCAGACATGCAGCGCA	BiFC
GmAgl22-BiFC/Subcellular-F	GGGGACAAGTTTGTACAAAAAAGCAGGCTTAATGGTGAGGGAGAAGATTCAGATTA	BiFC
GmAgl22-BiFC/Subcellular-R	GGGGACCACTTTGTACAAGAAAGCTGGGTTGCCGGAGTATGGTAGCCC	BiFC
GmAgl22-tobacco-cLUC-F	TCGTACGCGTCCCGGGGCGGTACCATGGTGAGGGAGAAGATTCAGATTA	BiFC
GmAgl22-tobacco-cLUC-R	ACGAAAGCTCTGCAGGTCGACTCAGCCGGAGTATGGTAGCCC	BiFC
GmAgl22-tobacco-nLUC-F	AACACGGGGGACGAGCTCGGTACCATGGTGAGGGAGAAGATTCAGATTA	BiFC
GmAgl22-tobacco-nLUC-R	CGCGTACGAGATCTGGTCGACGCCGGAGTATGGTAGCCC	BiFC
GmSoc1-BiFC-F	GGGGACAAGTTTGTACAAAAAAGCAGGCTTAATGGTGAGAGGAAAGACTCAGATG	BiFC
GmSoc1-BiFC-R	GGGGACCACTTTGTACAAGAAAGCTGGGTTGATAGACCTGGGTAGTCCAATG	BiFC
Kpn-Dt2-COIP-F	CGGGGGACGAGCTCGGTACCATGGGAAGGGGTAGGGTTC	Co-IP
BstB1-Dt2-COIP-R	ATGGTCTTTGTAGTCTTCGAAGTCAGACATGCAGCGCAGCA	Co-IP
SalI-Dt2-COIP-R	ATAGTCAGGAACATCGTATGGGTAGTCGACGTCAGACATGCAGCGCAGCA	Co-IP
Kpn1-GmAgl22-COIP-F	CGGGGGACGAGCTCGGTACCATGGTGAGGGAGAAGATTCAGATTA	Co-IP
BstB1-GmAgl22-COIP-R	ATGGTCTTTGTAGTCTTCGAAGCCGGAGTATGGTAGCCC	Co-IP
SalI-GmAgl22-COIP-R	ATAGTCAGGAACATCGTATGGGTA GTCGACGCCGGAGTATGGTAGCCC	Co-IP
Kpn1-GmSoc1a-COIP-F	CGGGGGACGAGCTCGGTACCATGGTGAGAGGAAAGACTCAGATG	Co-IP
BstB1-GmSoc1a-COIP-R	ATGGTCTTTGTAGTCTTCGAAGATAGACCTGGGTAGTCCAATG	Co-IP
SalI-GmSoc1a-COIP-R	ATAGTCAGGAACATCGTATGGGTAGTCGACGATAGACCTGGGTAGTCCAATG	Co-IP
Dt2-F-Probe	TGGAGCTAACAATGTCGAATCAC	In-suit
Dt2-R-Probe	TTATGCAGGTCTGAGACGGATT	In-suit
Dt2-T7-F-Probe	CAGAGATGCATAATACGACTCACTATAGGGAGATGGAGCAGAGCAGCTACCGTGAA	In-suit
Dt2-T7-R-Probe	CCAAGCCTTCTAATACGACTCACTATAGGGAGATTATGCAGGTCTGAGACGGATT	In-suit
GmAgl22-F-Probe	CTCTAGATTGAGCAAGGAAGTGG	In-suit
GmAgl22-R-Probe	CTATTACACGGCCCAATCCAG	In-suit
GmAgl22-T7-F-Probe	CAGAGATGCATAATACGACTCACTATAGGGAGACTCTAGATTGAGCAAGGAAGTGG	In-suit
GmAgl22-T7-R-Probe	CAGAGATGCATAATACGACTCACTATAGGGAGACTATTACACGGCCCAATCCAG	In-suit
GmSoc1a-F-Probe	TGAGAGGAAAGACTCAGATGAGG	In-suit
GmSoc1a-R-Probe	GCGGTAGCGTTCAATTGTGT	In-suit
GmSoc1a-T7-F-Probe	CAGAGATGCATAATACGACTCACTATAGGGAGATGAGAGGAAAGACTCAGATGAGG	In-suit
GmSoc1a-T7-R-Probe	CAGAGATGCATAATACGACTCACTATAGGGAGAGCGGTAGCGTTCAATTGTGT	In-suit
GmAp1a-Probe1-Bio-F	GGTCACAACCACGGCCATGGAAAAGAACGAAGAGCTGTGG	EMSA
GmAp1a-Probe1-F	GGTCACAACCACGGCCATGGAAAAGAACGAAGAGCTGTGG	EMSA
GmAp1a-Probe1-R	CCACAGCTCTTCGTTCTTTTCCATGGCCGTGGTTGTGACC	EMSA
GmAp1d-Probe2-Bio-F	CATACACAAAATCATAACGTAAGAAATTTCAATTTTCAACCATCTCATGTGATCTATGCA	EMSA
GmAp1d-Probe2-F	CATACACAAAATCATAACGTAAGAAATTTCAATTTTCAACCATCTCATGTGATCTATGCA	EMSA
GmAp1d-Probe2-R	TGCATAGATCACATGAGATGGTTGAAAATTGAAATTTCTTACGTTATGATTTTGTGTATG	EMSA
