# Supplementary material for: Natural variation of Dt2 determines branching in soybean
Source: Nat Commun. 2022 Oct 28;13:6429. doi: 10.1038/s41467-022-34153-4 (PMC9616897; doi:10.1038/s41467-022-34153-4)
Supplement: Supplementary file 7 — Source Data [file 41467_2022_34153_MOESM7_ESM.xlsx]

## Sheet: Fig 1a, SFig 1b,c
Branch number data in natural population for the GWAS in 2017 and 2018 year
Material	2017_branch number	2018_branch number	Blup_Branch number
IGDB-TZX-2341	0	0	1.49251
IGDB-TZX-0003	3.5	10	5.23872
IGDB-TZX-001	NA	6	NA
IGDB-TZX-0011	3.3	5	3.79574
IGDB-TZX-0012	NA	1	NA
IGDB-TZX-0013	5	3.25	3.78186
IGDB-TZX-0015	NA	0	NA
IGDB-TZX-0021	3.5	7.25	4.4756
IGDB-TZX-0032	0.3	3	2.40825
IGDB-TZX-0033	2.8	3.25	3.17137
IGDB-TZX-004	3.5	4.5	3.71249
IGDB-TZX-0053	3	0.75	2.53312
IGDB-TZX-0061	7.3	2	4.07323
IGDB-TZX-0065	NA	1.75	NA
IGDB-TZX-007	7	2.75	4.19811
IGDB-TZX-0071	3.3	2.75	3.17137
IGDB-TZX-008	5.8	3.5	4.07323
IGDB-TZX-0081	4	5.5	4.12873
IGDB-TZX-009	7	3.75	4.4756
IGDB-TZX-0101	1	1	2.0475
IGDB-TZX-0102	4.8	4.75	4.14261
IGDB-TZX-0105	NA	0	NA
IGDB-TZX-011	7.3	4.5	4.76697
IGDB-TZX-0111	3.3	7	4.35073
IGDB-TZX-0112	NA	0	NA
IGDB-TZX-0115	NA	0.5	NA
IGDB-TZX-012	1.7	0.75	2.17238
IGDB-TZX-0121	2.3	3.75	3.17137
IGDB-TZX-0131	1.3	2.25	2.47762
IGDB-TZX-0132	4.3	6	4.35073
IGDB-TZX-014	4.8	2.25	3.44886
IGDB-TZX-0143	2.3	2	2.68575
IGDB-TZX-015	5.8	6.5	4.90572
IGDB-TZX-0151	NA	0.5	NA
IGDB-TZX-0161	2	0	2.0475
IGDB-TZX-017	5.5	6	4.68373
IGDB-TZX-0171	5.8	3.75	4.14261
IGDB-TZX-0173	6	3.75	4.19811
IGDB-TZX-018	1.3	1	2.13075
IGDB-TZX-0181	NA	0.5	NA
IGDB-TZX-019	3	2	2.88
IGDB-TZX-0202	2.5	6.5	3.98998
IGDB-TZX-0211	7.3	3.5	4.48948
IGDB-TZX-0212	3	0	2.325
IGDB-TZX-0213	2	3.5	3.01874
IGDB-TZX-0215	NA	0.25	NA
IGDB-TZX-0221	3.5	3	3.29624
IGDB-TZX-0231	NA	0.75	NA
IGDB-TZX-0232	4.3	2	3.24074
IGDB-TZX-0233	4	5.25	4.05936
IGDB-TZX-024	0.8	4	2.8245
IGDB-TZX-0241	NA	0.75	NA
IGDB-TZX-0243	1.8	1	2.2695
IGDB-TZX-0245	NA	3	NA
IGDB-TZX-025	5	3.25	3.78186
IGDB-TZX-0251	NA	0.75	NA
IGDB-TZX-0255	NA	3	NA
IGDB-TZX-026	2	0.25	2.11688
IGDB-TZX-0261	4.3	5	4.07323
IGDB-TZX-0263	3	4.75	3.64311
IGDB-TZX-0265	NA	8	NA
IGDB-TZX-027	5.8	7.75	5.25259
IGDB-TZX-0271	2	1.25	2.39438
IGDB-TZX-028	3	3.5	3.29624
IGDB-TZX-0281	4	5.75	4.19811
IGDB-TZX-029	5	2.75	3.64311
IGDB-TZX-0301	1.3	1.25	2.20013
IGDB-TZX-0303	NA	3.5	NA
IGDB-TZX-031	6.5	7	5.23872
IGDB-TZX-0311	6.3	4.5	4.48948
IGDB-TZX-0312	4.8	4.25	4.00386
IGDB-TZX-0321	3.5	7.66667	4.59123
IGDB-TZX-0323	6.3	7	5.18322
IGDB-TZX-0325	NA	2.5	NA
IGDB-TZX-0331	NA	0	NA
IGDB-TZX-0332	7.7	3	4.46173
IGDB-TZX-034	3.3	1.5	2.8245
IGDB-TZX-0343	3.5	3.5	3.43499
IGDB-TZX-0345	NA	5.75	NA
IGDB-TZX-035	2	1.5	2.46375
IGDB-TZX-0351	NA	0.75	NA
IGDB-TZX-036	2.3	0.5	2.2695
IGDB-TZX-0361	3	1.75	2.81062
IGDB-TZX-0363	3.8	3.5	3.51824
IGDB-TZX-037	4.2	6.25	4.39235
IGDB-TZX-0371	1.3	2	2.40825
IGDB-TZX-0373	5	5.5	4.40623
IGDB-TZX-0381	1.3	0	1.85326
IGDB-TZX-039	2.5	1.75	2.67187
IGDB-TZX-040	4.5	9	5.23872
IGDB-TZX-0401	9.5	4.25	5.30809
IGDB-TZX-0403	3.5	3	3.29624
IGDB-TZX-0405	NA	0	NA
IGDB-TZX-041	2	4.25	3.22687
IGDB-TZX-0411	7	0.25	3.50436
IGDB-TZX-0412	NA	4	NA
IGDB-TZX-0421	1.3	4.75	3.17137
IGDB-TZX-0422	4.7	1.5	3.21299
IGDB-TZX-0425	NA	2.5	NA
IGDB-TZX-043	1.8	2.25	2.61637
IGDB-TZX-0432	5.5	3.5	3.98998
IGDB-TZX-0433	2.8	1.75	2.75512
IGDB-TZX-044	NA	4	NA
IGDB-TZX-0441	1.7	0	1.96425
IGDB-TZX-0445	NA	4	NA
IGDB-TZX-045	5	3.25	3.78186
IGDB-TZX-0451	NA	2	NA
IGDB-TZX-0455	NA	1	NA
IGDB-TZX-046	2.8	2.75	3.03262
IGDB-TZX-0461	5	3.25	3.78186
IGDB-TZX-047	5	6	4.54498
IGDB-TZX-0471	4.5	5.5	4.26748
IGDB-TZX-0473	9	4.75	5.30809
IGDB-TZX-049	1.3	4.5	3.10199
IGDB-TZX-050	3	0	2.325
IGDB-TZX-0501	4.3	6	4.35073
IGDB-TZX-0511	5.3	6	4.62823
IGDB-TZX-0512	NA	0.75	NA
IGDB-TZX-0515	NA	0.25	NA
IGDB-TZX-0521	2.7	1	2.51925
IGDB-TZX-0522	2	2	2.6025
IGDB-TZX-0523	1.5	0.75	2.11688
IGDB-TZX-0531	NA	0.333333	NA
IGDB-TZX-0532	1.5	1.5	2.325
IGDB-TZX-0533	1	2.75	2.53312
IGDB-TZX-054	0	0.5	1.63126
IGDB-TZX-0541	2	2.75	2.81062
IGDB-TZX-0543	4	3.5	3.57374
IGDB-TZX-0545	NA	0.5	NA
IGDB-TZX-0551	NA	0.75	NA
IGDB-TZX-0555	NA	1.75	NA
IGDB-TZX-0561	1.8	4	3.10199
IGDB-TZX-057	3.3	6.5	4.21198
IGDB-TZX-0573	5.3	2.25	3.58761
IGDB-TZX-0581	2	1	2.325
IGDB-TZX-060	3.5	1.25	2.81062
IGDB-TZX-0601	5.3	5	4.35073
IGDB-TZX-0602	2	4.75	3.36561
IGDB-TZX-0603	3	0	2.325
IGDB-TZX-0605	NA	2	NA
IGDB-TZX-0611	4.7	4.5	4.04548
IGDB-TZX-0612	NA	0.25	NA
IGDB-TZX-0621	4.3	2.5	3.37949
IGDB-TZX-0622	0.8	1.5	2.13075
IGDB-TZX-0625	NA	0.75	NA
IGDB-TZX-0631	1.8	NA	NA
IGDB-TZX-0632	3.3	3	3.24074
IGDB-TZX-0641	4.3	1.75	3.17137
IGDB-TZX-0645	NA	3.25	NA
IGDB-TZX-065	4.8	0.75	3.03262
IGDB-TZX-0651	1.3	3.25	2.75512
IGDB-TZX-0655	NA	1.25	NA
IGDB-TZX-0661	3.5	1.75	2.94937
IGDB-TZX-067	6	5.5	4.68373
IGDB-TZX-0671	6.8	4.5	4.62823
IGDB-TZX-0673	2.8	4.25	3.44886
IGDB-TZX-0681	NA	2.33333	NA
IGDB-TZX-069	5.3	4.25	4.14261
IGDB-TZX-070	5.3	6	4.62823
IGDB-TZX-0701	1.7	1.25	2.31113
IGDB-TZX-0702	1.8	3	2.8245
IGDB-TZX-0703	2	3	2.88
IGDB-TZX-071	5.3	6	4.62823
IGDB-TZX-0711	3.3	2.25	3.03262
IGDB-TZX-0712	NA	0	NA
IGDB-TZX-0713	1	1.25	2.11688
IGDB-TZX-0715	NA	3	NA
IGDB-TZX-0721	5.3	0.75	3.17137
IGDB-TZX-0722	4.3	5	4.07323
IGDB-TZX-073	NA	1	NA
IGDB-TZX-0731	NA	0.5	NA
IGDB-TZX-0732	NA	1.75	NA
IGDB-TZX-0733	2.3	4.75	3.44886
IGDB-TZX-074	4.5	2	3.29624
IGDB-TZX-0741	2.8	2.25	2.89387
IGDB-TZX-0743	5.8	6	4.76697
IGDB-TZX-075	0.5	0	1.63126
IGDB-TZX-0751	1	0.5	1.90876
IGDB-TZX-076	3	3.25	3.22687
IGDB-TZX-0761	4.8	3.5	3.79574
IGDB-TZX-0771	3.3	2.25	3.03262
IGDB-TZX-0773	4.5	5.5	4.26748
IGDB-TZX-079	4	3.5	3.57374
IGDB-TZX-0801	2	4.75	3.36561
IGDB-TZX-081	1.3	5	3.24074
IGDB-TZX-0811	1.3	2	2.40825
IGDB-TZX-0812	NA	0.25	NA
IGDB-TZX-0813	3	0.5	2.46375
IGDB-TZX-0815	NA	1.25	NA
IGDB-TZX-0821	3.7	2	3.07424
IGDB-TZX-0822	1.3	2	2.40825
IGDB-TZX-083	3.3	4.25	3.58761
IGDB-TZX-0831	NA	1	NA
IGDB-TZX-0835	NA	1.75	NA
IGDB-TZX-0841	2	0.25	2.11688
IGDB-TZX-0843	3	4.5	3.57374
IGDB-TZX-0845	NA	5.25	NA
IGDB-TZX-085	1.3	3	2.68575
IGDB-TZX-0851	4	1.5	3.01874
IGDB-TZX-086	3	0	2.325
IGDB-TZX-0861	6.5	2	3.85123
IGDB-TZX-087	6.3	3.25	4.14261
IGDB-TZX-0871	6	4.75	4.4756
IGDB-TZX-088	5.5	5.25	4.4756
IGDB-TZX-0881	NA	0	NA
IGDB-TZX-089	3	3	3.15749
IGDB-TZX-0901	2	1.5	2.46375
IGDB-TZX-0902	NA	0	NA
IGDB-TZX-0903	4.7	5.5	4.32298
IGDB-TZX-091	3.7	14	6.40421
IGDB-TZX-0911	5	5.5	4.40623
IGDB-TZX-0912	NA	1	NA
IGDB-TZX-0913	6.3	4	4.35073
IGDB-TZX-0921	0.3	3.25	2.47762
IGDB-TZX-0922	1.3	2.66667	2.59325
IGDB-TZX-0923	2.3	3.5	3.10199
IGDB-TZX-093	0.8	0	1.71451
IGDB-TZX-094	NA	0.5	NA
IGDB-TZX-0941	4.8	1.75	3.31012
IGDB-TZX-0943	3.3	4	3.51824
IGDB-TZX-0945	NA	3.75	NA
IGDB-TZX-0955	NA	5.75	NA
IGDB-TZX-096	3	2.75	3.08812
IGDB-TZX-0961	1.8	0.5	2.13075
IGDB-TZX-0963	3	3.5	3.29624
IGDB-TZX-097	3	1.5	2.74125
IGDB-TZX-0971	5.3	3.25	3.86511
IGDB-TZX-0973	6	4.5	4.40623
IGDB-TZX-098	4	2.5	3.29624
IGDB-TZX-0981	3.7	0.75	2.72737
IGDB-TZX-100	1	3.5	2.74125
IGDB-TZX-1001	1	NA	NA
IGDB-TZX-101	4.8	3.5	3.79574
IGDB-TZX-1011	4.3	3.5	3.65699
IGDB-TZX-1012	NA	4	NA
IGDB-TZX-1013	3.3	5	3.79574
IGDB-TZX-1021	5.3	2.75	3.72636
IGDB-TZX-1022	6.5	4.25	4.4756
IGDB-TZX-1025	NA	4.5	NA
IGDB-TZX-1032	3.5	5	3.85123
IGDB-TZX-104	1.5	1	2.18625
IGDB-TZX-1043	0	3	2.325
IGDB-TZX-105	2.5	0.25	2.25563
IGDB-TZX-1055	NA	2.5	NA
IGDB-TZX-1061	6	4	4.26748
IGDB-TZX-1065	NA	2	NA
IGDB-TZX-107	7.3	4.5	4.76697
IGDB-TZX-1071	4.5	3.75	3.78186
IGDB-TZX-1073	5.8	5	4.48948
IGDB-TZX-108	5	3.75	3.92061
IGDB-TZX-1081	1.8	0	1.992
IGDB-TZX-109	7.7	6.25	5.36359
IGDB-TZX-1091	NA	8.25	NA
IGDB-TZX-1101	2	0.75	2.25563
IGDB-TZX-1102	4.3	3	3.51824
IGDB-TZX-1103	3.3	3	3.24074
IGDB-TZX-111	4.3	4	3.79574
IGDB-TZX-1111	8	4.75	5.0306
IGDB-TZX-1112	NA	0.25	NA
IGDB-TZX-1113	5.3	5.25	4.4201
IGDB-TZX-1115	NA	1.5	NA
IGDB-TZX-112	4.2	4	3.76799
IGDB-TZX-1122	1.3	3.25	2.75512
IGDB-TZX-1124	4	2	3.15749
IGDB-TZX-1132	1.5	3.5	2.88
IGDB-TZX-1135	NA	3.75	NA
IGDB-TZX-114	3.8	3	3.37949
IGDB-TZX-1143	6	4.75	4.4756
IGDB-TZX-1145	NA	4	NA
IGDB-TZX-115	3.3	0	2.40825
IGDB-TZX-116	3.8	3	3.37949
IGDB-TZX-1161	3.3	0	2.40825
IGDB-TZX-1163	10.3	4.75	5.66884
IGDB-TZX-1165	NA	3.75	NA
IGDB-TZX-117	3	4.75	3.64311
IGDB-TZX-1171	0.8	0.75	1.92263
IGDB-TZX-1173	5.3	5.25	4.4201
IGDB-TZX-118	1	3.75	2.81062
IGDB-TZX-1181	NA	3	NA
IGDB-TZX-119	3	3.5	3.29624
IGDB-TZX-1201	NA	4	NA
IGDB-TZX-1202	4.5	1	3.01874
IGDB-TZX-1203	4.3	6.75	4.55885
IGDB-TZX-1211	4	1.75	3.08812
IGDB-TZX-1212	8.3	3.75	4.83635
IGDB-TZX-1213	1.3	1.5	2.2695
IGDB-TZX-1215	NA	0.25	NA
IGDB-TZX-1221	4	4	3.71249
IGDB-TZX-1223	4.3	1	2.96324
IGDB-TZX-1225	NA	4.75	NA
IGDB-TZX-123	0.3	1	1.85326
IGDB-TZX-1232	3.5	2.75	3.22687
IGDB-TZX-124	0	4	2.6025
IGDB-TZX-1241	1.8	2	2.547
IGDB-TZX-1243	3.3	5.75	4.00386
IGDB-TZX-1245	NA	0.75	NA
IGDB-TZX-125	3.5	3.25	3.36561
IGDB-TZX-1251	4.7	1.75	3.28237
IGDB-TZX-1253	8	NA	NA
IGDB-TZX-126	5	1.75	3.36561
IGDB-TZX-1261	4.8	6	4.48948
IGDB-TZX-127	4.3	8.25	4.9751
IGDB-TZX-1271	2.5	3.25	3.08812
IGDB-TZX-1273	8.3	2	4.35073
IGDB-TZX-128	4	3.25	3.50436
IGDB-TZX-129	6.5	4.75	4.61435
IGDB-TZX-1301	1.3	1.75	2.33888
IGDB-TZX-1302	4.8	4	3.93448
IGDB-TZX-131	4.3	3.75	3.72636
IGDB-TZX-1311	5.8	2.75	3.86511
IGDB-TZX-1312	4	3.5	3.57374
IGDB-TZX-1313	4	5.5	4.12873
IGDB-TZX-1321	1.8	5.5	3.51824
IGDB-TZX-1322	NA	0	NA
IGDB-TZX-1325	NA	1.25	NA
IGDB-TZX-133	4	3	3.43499
IGDB-TZX-1331	NA	0.25	NA
IGDB-TZX-1332	4	5	3.98998
IGDB-TZX-1333	4.3	1.75	3.17137
IGDB-TZX-134	1.3	1.25	2.20013
IGDB-TZX-1341	1.5	0.25	1.97813
IGDB-TZX-1343	6.8	0.5	3.51824
IGDB-TZX-1345	NA	1.25	NA
IGDB-TZX-1351	3	2.25	2.94937
IGDB-TZX-1355	NA	1.5	NA
IGDB-TZX-136	2.7	2	2.79675
IGDB-TZX-1361	4	3.75	3.64311
IGDB-TZX-1363	4.3	2.5	3.37949
IGDB-TZX-137	4.3	7.5	4.76697
IGDB-TZX-1371	2.5	2	2.74125
IGDB-TZX-1373	1	2.5	2.46375
IGDB-TZX-1381	1.3	1.5	2.2695
IGDB-TZX-139	5.5	2.5	3.71249
IGDB-TZX-1401	6.3	4.25	4.4201
IGDB-TZX-1402	6	3.25	4.05936
IGDB-TZX-1403	1.6	0	1.93651
IGDB-TZX-1405	NA	1.5	NA
IGDB-TZX-141	NA	3.5	NA
IGDB-TZX-1411	5.5	3.5	3.98998
IGDB-TZX-1412	NA	3.5	NA
IGDB-TZX-1414	3.8	2.5	3.24074
IGDB-TZX-1421	4.3	4.75	4.00386
IGDB-TZX-1422	1.8	0	1.992
IGDB-TZX-1425	NA	2.75	NA
IGDB-TZX-143	4	5	3.98998
IGDB-TZX-1432	3	7	4.26748
IGDB-TZX-1433	4.8	2	3.37949
IGDB-TZX-144	1	0.25	1.83938
IGDB-TZX-1441	NA	0	NA
IGDB-TZX-1443	5	3	3.71249
IGDB-TZX-1445	NA	4.25	NA
IGDB-TZX-145	2.7	3.5	3.21299
IGDB-TZX-1451	NA	1.5	NA
IGDB-TZX-1455	NA	4.75	NA
IGDB-TZX-1461	1.5	2.5	2.6025
IGDB-TZX-147	1	1.25	2.11688
IGDB-TZX-1471	3	3.5	3.29624
IGDB-TZX-1473	2	3.5	3.01874
IGDB-TZX-149	5.3	6	4.62823
IGDB-TZX-1491	3	3.25	3.22687
IGDB-TZX-150	NA	3.5	NA
IGDB-TZX-1501	2.3	5.5	3.65699
IGDB-TZX-1503	3.7	6	4.18423
IGDB-TZX-1511	4.3	4.5	3.93448
IGDB-TZX-1512	NA	0.25	NA
IGDB-TZX-1513	NA	3.25	NA
IGDB-TZX-1514	3.5	7.75	4.61435
IGDB-TZX-1521	4	0.25	2.67187
IGDB-TZX-1522	5.3	1.75	3.44886
IGDB-TZX-1523	2.5	2.25	2.81062
IGDB-TZX-1525	NA	1	NA
IGDB-TZX-1531	NA	0.5	NA
IGDB-TZX-1532	5.5	4.25	4.19811
IGDB-TZX-1535	NA	2	NA
IGDB-TZX-154	0.8	0.75	1.92263
IGDB-TZX-1541	0.3	1.5	1.992
IGDB-TZX-1543	2.5	3.5	3.15749
IGDB-TZX-1551	0.7	NA	NA
IGDB-TZX-1555	NA	1.75	NA
IGDB-TZX-156	3.3	1.5	2.8245
IGDB-TZX-1561	1.3	5.25	3.31012
IGDB-TZX-157	4.8	5.75	4.4201
IGDB-TZX-1571	6	5.25	4.61435
IGDB-TZX-1573	1.5	1.75	2.39438
IGDB-TZX-1581	3	1	2.6025
IGDB-TZX-159	4.7	3.25	3.69861
IGDB-TZX-1591	4.8	6.75	4.6976
IGDB-TZX-1601	6	2.75	3.92061
IGDB-TZX-1602	2.5	3	3.01874
IGDB-TZX-1605	NA	1.25	NA
IGDB-TZX-1611	5.8	1.5	3.51824
IGDB-TZX-1612	NA	0.25	NA
IGDB-TZX-1613	6.7	2.75	4.11486
IGDB-TZX-1615	NA	2	NA
IGDB-TZX-1621	1	1.25	2.11688
IGDB-TZX-1622	3.5	8	4.68373
IGDB-TZX-1623	3	0	2.325
IGDB-TZX-1625	NA	2.75	NA
IGDB-TZX-163	1.3	0	1.85326
IGDB-TZX-1631	2	0.5	2.18625
IGDB-TZX-1632	1	2	2.325
IGDB-TZX-1641	6.3	3	4.07323
IGDB-TZX-1643	3.5	0.75	2.67187
IGDB-TZX-1651	2	0.75	2.25563
IGDB-TZX-166	0.8	1.5	2.13075
IGDB-TZX-1661	5	2	3.43499
IGDB-TZX-167	2.8	1.25	2.61637
IGDB-TZX-1671	5.8	3.5	4.07323
IGDB-TZX-1673	5	8	5.09997
IGDB-TZX-169	6.8	7.25	5.39134
IGDB-TZX-170	4	4.75	3.92061
IGDB-TZX-1701	3.3	1.5	2.8245
IGDB-TZX-1702	5.5	2	3.57374
IGDB-TZX-171	0.3	3.75	2.61637
IGDB-TZX-1711	0	2.5	2.18625
IGDB-TZX-1712	NA	0.75	NA
IGDB-TZX-1713	6.3	2.25	3.86511
IGDB-TZX-1715	NA	1.5	NA
IGDB-TZX-1721	3	5.5	3.85123
IGDB-TZX-1722	3.8	4.75	3.86511
IGDB-TZX-1731	3.8	1.5	2.96324
IGDB-TZX-1732	NA	0.75	NA
IGDB-TZX-174	3.3	0.75	2.61637
IGDB-TZX-1751	1	1.75	2.25563
IGDB-TZX-1753	4.5	4.75	4.05936
IGDB-TZX-1755	NA	3.5	NA
IGDB-TZX-1761	4.7	0.25	2.86612
IGDB-TZX-1763	2	4.25	3.22687
IGDB-TZX-177	5.5	2	3.57374
IGDB-TZX-1771	3.3	2	2.96324
IGDB-TZX-1773	4.5	4.25	3.92061
IGDB-TZX-1781	0.5	0	1.63126
IGDB-TZX-179	8.3	6.5	5.59947
IGDB-TZX-180	2.5	5	3.57374
IGDB-TZX-1801	6.5	7	5.23872
IGDB-TZX-1802	NA	0	NA
IGDB-TZX-181	2	2.75	2.81062
IGDB-TZX-1811	3.3	2.75	3.17137
IGDB-TZX-1812	NA	0.75	NA
IGDB-TZX-1821	6.7	0.75	3.55986
IGDB-TZX-1822	3.3	7	4.35073
IGDB-TZX-1823	0.5	2	2.18625
IGDB-TZX-183	6.3	4.25	4.4201
IGDB-TZX-1831	1	NA	NA
IGDB-TZX-1835	NA	1	NA
IGDB-TZX-1843	4	3.5	3.57374
IGDB-TZX-185	8	3.75	4.7531
IGDB-TZX-1853	3.3	3.75	3.44886
IGDB-TZX-186	2.5	3.25	3.08812
IGDB-TZX-1861	2	2	2.6025
IGDB-TZX-1863	6.5	4	4.40623
IGDB-TZX-187	7.3	3.25	4.4201
IGDB-TZX-1871	5.3	5.25	4.4201
IGDB-TZX-189	4.3	8.5	5.04447
IGDB-TZX-190	7.3	2	4.07323
IGDB-TZX-1901	2.3	5	3.51824
IGDB-TZX-1903	5	3	3.71249
IGDB-TZX-1905	NA	0	NA
IGDB-TZX-1911	5	3.5	3.85123
IGDB-TZX-1912	NA	1.25	NA
IGDB-TZX-1913	2	1	2.325
IGDB-TZX-1915	NA	6.25	NA
IGDB-TZX-1921	3	3.5	3.29624
IGDB-TZX-1922	3.3	3.75	3.44886
IGDB-TZX-1923	2.8	4.75	3.58761
IGDB-TZX-193	1.3	2	2.40825
IGDB-TZX-1941	2	2.5	2.74125
IGDB-TZX-1943	4.5	3.25	3.64311
IGDB-TZX-1945	NA	4.25	NA
IGDB-TZX-1951	NA	2	NA
IGDB-TZX-196	4	5	3.98998
IGDB-TZX-1961	1.8	1.25	2.33888
IGDB-TZX-197	3.5	3	3.29624
IGDB-TZX-1971	4	2.25	3.22687
IGDB-TZX-1973	4.5	2	3.29624
IGDB-TZX-198	3.8	7	4.48948
IGDB-TZX-199	3.8	0.5	2.68575
IGDB-TZX-2001	3	4.5	3.57374
IGDB-TZX-2003	3.3	3	3.24074
IGDB-TZX-201	5.3	4.25	4.14261
IGDB-TZX-2011	0	1.5	1.90876
IGDB-TZX-2012	NA	0.5	NA
IGDB-TZX-2013	1.8	2.25	2.61637
IGDB-TZX-2021	5.3	4	4.07323
IGDB-TZX-2025	NA	4.75	NA
IGDB-TZX-2032	0.5	2.25	2.25563
IGDB-TZX-2033	NA	2	NA
IGDB-TZX-2041	NA	0.5	NA
IGDB-TZX-2045	NA	2.75	NA
IGDB-TZX-205	1.8	0	1.992
IGDB-TZX-2053	3.5	3	3.29624
IGDB-TZX-2061	1.7	1.5	2.3805
IGDB-TZX-2065	NA	2.25	NA
IGDB-TZX-207	3.5	3.75	3.50436
IGDB-TZX-2071	5.5	2.5	3.71249
IGDB-TZX-2073	8	5.25	5.16935
IGDB-TZX-208	5.5	2.25	3.64311
IGDB-TZX-2081	1	0.25	1.83938
IGDB-TZX-209	4.8	1.75	3.31012
IGDB-TZX-2101	1.3	2.5	2.547
IGDB-TZX-2102	4.8	3.75	3.86511
IGDB-TZX-2103	3.3	2.25	3.03262
IGDB-TZX-211	3	3	3.15749
IGDB-TZX-2111	7	3.25	4.33685
IGDB-TZX-2113	4	3	3.43499
IGDB-TZX-212	5.3	3	3.79574
IGDB-TZX-2121	3.3	4	3.51824
IGDB-TZX-2122	4	2.5	3.29624
IGDB-TZX-2123	3.5	2.75	3.22687
IGDB-TZX-2124	1	3.75	2.81062
IGDB-TZX-2125	NA	5.75	NA
IGDB-TZX-2131	NA	2	NA
IGDB-TZX-2132	3.3	5.25	3.86511
IGDB-TZX-2133	1.8	0.75	2.20013
IGDB-TZX-2141	NA	0.25	NA
IGDB-TZX-2143	3.3	5.5	3.93448
IGDB-TZX-2145	NA	5.25	NA
IGDB-TZX-215	4	4.75	3.92061
IGDB-TZX-2151	NA	1.5	NA
IGDB-TZX-2155	NA	4.25	NA
IGDB-TZX-216	7	2.5	4.12873
IGDB-TZX-2161	3.3	1	2.68575
IGDB-TZX-2165	NA	5	NA
IGDB-TZX-217	1.7	2.75	2.72737
IGDB-TZX-2171	3.5	NA	NA
IGDB-TZX-2173	7.3	4	4.62823
IGDB-TZX-218	3.5	2.25	3.08812
IGDB-TZX-219	5.5	2.75	3.78186
IGDB-TZX-2201	4.5	3.5	3.71249
IGDB-TZX-2203	2.8	5.75	3.86511
IGDB-TZX-2211	4	3.75	3.64311
IGDB-TZX-2212	5.5	4	4.12873
IGDB-TZX-2213	2.3	2.33333	2.77825
IGDB-TZX-2215	NA	0.75	NA
IGDB-TZX-2221	2.5	2.75	2.94937
IGDB-TZX-2222	3.5	5.5	3.98998
IGDB-TZX-2223	2.5	2.25	2.81062
IGDB-TZX-2232	1.5	3.75	2.94937
IGDB-TZX-224	5	4	3.98998
IGDB-TZX-2241	NA	5.25	NA
IGDB-TZX-2243	2.3	5.5	3.65699
IGDB-TZX-2245	NA	0.75	NA
IGDB-TZX-225	0.5	1.75	2.11688
IGDB-TZX-2251	2	2.5	2.74125
IGDB-TZX-2255	NA	4.75	NA
IGDB-TZX-226	5	1.25	3.22687
IGDB-TZX-2261	2.8	2.5	2.96324
IGDB-TZX-2263	4.5	3.25	3.64311
IGDB-TZX-227	7.3	5.75	5.11385
IGDB-TZX-2271	3.3	4	3.51824
IGDB-TZX-2273	8	3.25	4.61435
IGDB-TZX-2281	1.3	2	2.40825
IGDB-TZX-229	3.8	4.5	3.79574
IGDB-TZX-2301	NA	3.5	NA
IGDB-TZX-2311	5.3	3	3.79574
IGDB-TZX-2312	6	8	5.37747
IGDB-TZX-2313	5	4.5	4.12873
IGDB-TZX-2321	6.5	3.5	4.26748
IGDB-TZX-2322	3	8.25	4.61435
IGDB-TZX-2323	5.8	3.5	4.07323
IGDB-TZX-2325	NA	4	NA
IGDB-TZX-233	5	4.75	4.19811
IGDB-TZX-2331	NA	0.5	NA
IGDB-TZX-2332	5.3	5.25	4.4201
IGDB-TZX-2333	4.5	6.25	4.4756
IGDB-TZX-234	0	4	2.6025
IGDB-TZX-2343	3.5	4	3.57374
IGDB-TZX-2351	NA	1	NA
IGDB-TZX-2355	NA	3.25	NA
IGDB-TZX-236	0.8	1.75	2.20013
IGDB-TZX-2361	1.8	2	2.547
IGDB-TZX-2363	4.5	6.33333	4.49873
IGDB-TZX-237	4.5	2	3.29624
IGDB-TZX-2371	1.8	2.75	2.75512
IGDB-TZX-2373	4.3	3.5	3.65699
IGDB-TZX-2401	1	0	1.77001
IGDB-TZX-2402	4	3.75	3.64311
IGDB-TZX-2405	NA	0.5	NA
IGDB-TZX-241	3.8	2.25	3.17137
IGDB-TZX-2412	NA	0	NA
IGDB-TZX-2413	3	3.75	3.36561
IGDB-TZX-2421	2	0.5	2.18625
IGDB-TZX-2422	1.5	0	1.90876
IGDB-TZX-2423	5.8	3.25	4.00386
IGDB-TZX-2425	NA	0	NA
IGDB-TZX-2431	3.3	5	3.79574
IGDB-TZX-2432	2.5	4	3.29624
IGDB-TZX-2433	2.3	2	2.68575
IGDB-TZX-244	1.5	2	2.46375
IGDB-TZX-2441	2	2.5	2.74125
IGDB-TZX-2445	NA	6	NA
IGDB-TZX-245	3.7	1.75	3.00487
IGDB-TZX-2461	3.8	3.25	3.44886
IGDB-TZX-247	6.5	3.25	4.19811
IGDB-TZX-2471	3.3	0.5	2.547
IGDB-TZX-2473	4.5	3	3.57374
IGDB-TZX-2481	NA	0.333333	NA
IGDB-TZX-249	3.8	0	2.547
IGDB-TZX-2491	3.8	2.5	3.24074
IGDB-TZX-250	2.3	3	2.96324
IGDB-TZX-2501	7.3	5.75	5.11385
IGDB-TZX-2502	1	2	2.325
IGDB-TZX-2503	4	4	3.71249
IGDB-TZX-2511	2.5	3.5	3.15749
IGDB-TZX-2512	NA	0.75	NA
IGDB-TZX-2513	3	1.5	2.74125
IGDB-TZX-2515	NA	1	NA
IGDB-TZX-2521	3.3	4.75	3.72636
IGDB-TZX-2522	NA	1.25	NA
IGDB-TZX-2523	2.3	2.25	2.75512
IGDB-TZX-2525	NA	2.75	NA
IGDB-TZX-2531	6.3	1.25	3.58761
IGDB-TZX-2532	6.5	NA	NA
IGDB-TZX-2533	3.5	4	3.57374
IGDB-TZX-254	0	0.75	1.70063
IGDB-TZX-2541	0.8	1.25	2.06138
IGDB-TZX-2551	4.5	1.75	3.22687
IGDB-TZX-2555	NA	1	NA
IGDB-TZX-256	4	3	3.43499
IGDB-TZX-2563	3.5	0.75	2.67187
IGDB-TZX-257	2.5	2.5	2.88
IGDB-TZX-2571	2	0.75	2.25563
IGDB-TZX-2573	4.5	2.5	3.43499
IGDB-TZX-2581	NA	2	NA
IGDB-TZX-2591	3	4.75	3.64311
IGDB-TZX-260	2	6	3.71249
IGDB-TZX-2601	8.5	5.75	5.44684
IGDB-TZX-2602	4	5.5	4.12873
IGDB-TZX-2611	5	4	3.98998
IGDB-TZX-2612	NA	0	NA
IGDB-TZX-2613	4	5.5	4.12873
IGDB-TZX-2614	2.3	4.25	3.31012
IGDB-TZX-2615	NA	2.25	NA
IGDB-TZX-2621	0.5	0	1.63126
IGDB-TZX-2622	4	1	2.88
IGDB-TZX-2623	1.5	3	2.74125
IGDB-TZX-263	0.3	2.75	2.33888
IGDB-TZX-2631	5	0.75	3.08812
IGDB-TZX-2632	0	0	1.49251
IGDB-TZX-2633	2.8	3.5	3.24074
IGDB-TZX-264	2.3	5	3.51824
IGDB-TZX-2641	3.7	1.75	3.00487
IGDB-TZX-2643	3.3	1.5	2.8245
IGDB-TZX-265	4	1.75	3.08812
IGDB-TZX-2651	3.3	3.5	3.37949
IGDB-TZX-266	4.3	3.75	3.72636
IGDB-TZX-2661	1	1	2.0475
IGDB-TZX-2663	2.8	6.5	4.07323
IGDB-TZX-267	3.3	3.5	3.37949
IGDB-TZX-2671	4	2	3.15749
IGDB-TZX-2673	2.5	5.25	3.64311
IGDB-TZX-268	1.5	5.25	3.36561
IGDB-TZX-269	4.2	3.5	3.62924
IGDB-TZX-270	7	7	5.37747
IGDB-TZX-2701	3.7	4	3.62924
IGDB-TZX-2703	NA	3.5	NA
IGDB-TZX-271	4	5.25	4.05936
IGDB-TZX-2711	4	7	4.54498
IGDB-TZX-2712	NA	0	NA
IGDB-TZX-2713	6	1.75	3.64311
IGDB-TZX-2715	NA	2.25	NA
IGDB-TZX-2721	3.5	1.25	2.81062
IGDB-TZX-2722	5.5	4.75	4.33685
IGDB-TZX-273	3.7	3.5	3.49049
IGDB-TZX-2732	NA	1	NA
IGDB-TZX-2733	5.5	NA	NA
IGDB-TZX-2735	NA	0.75	NA
IGDB-TZX-2741	NA	0	NA
IGDB-TZX-2751	NA	1.75	NA
IGDB-TZX-2753	4.5	3.75	3.78186
IGDB-TZX-2755	NA	2	NA
IGDB-TZX-2761	2.5	3.75	3.22687
IGDB-TZX-277	3.3	3.25	3.31012
IGDB-TZX-2771	6.3	5.5	4.76697
IGDB-TZX-2773	6	4.75	4.4756
IGDB-TZX-278	3.8	3.5	3.51824
IGDB-TZX-2783	6.8	1.5	3.79574
IGDB-TZX-279	4.5	2.25	3.36561
IGDB-TZX-280	1.7	NA	NA
IGDB-TZX-2801	5.3	4	4.07323
IGDB-TZX-2802	NA	1	NA
IGDB-TZX-2803	6	5.66667	4.72998
IGDB-TZX-2811	5.3	1.75	3.44886
IGDB-TZX-2812	NA	0.25	NA
IGDB-TZX-2813	NA	3.5	NA
IGDB-TZX-2821	0	0.5	1.63126
IGDB-TZX-2822	3.8	5	3.93448
IGDB-TZX-283	3.8	2.5	3.24074
IGDB-TZX-2831	NA	1	NA
IGDB-TZX-2833	5.8	7.25	5.11385
IGDB-TZX-2843	3.5	3.5	3.43499
IGDB-TZX-2845	NA	4.75	NA
IGDB-TZX-285	0	1	1.77001
IGDB-TZX-2855	NA	4.5	NA
IGDB-TZX-2863	5	4.5	4.12873
IGDB-TZX-2871	4.8	3.25	3.72636
IGDB-TZX-2873	5.8	3	3.93448
IGDB-TZX-288	4.3	8	4.90572
IGDB-TZX-2881	0	0.25	1.56188
IGDB-TZX-289	4	8.75	5.0306
IGDB-TZX-2891	4.3	4	3.79574
IGDB-TZX-290	5	4.75	4.19811
IGDB-TZX-2901	4	5.25	4.05936
IGDB-TZX-2902	NA	1	NA
IGDB-TZX-2903	6	5.75	4.7531
IGDB-TZX-2905	NA	0.25	NA
IGDB-TZX-291	2.3	2	2.68575
IGDB-TZX-2911	6.7	2	3.90673
IGDB-TZX-2912	NA	0	NA
IGDB-TZX-2915	NA	2	NA
IGDB-TZX-292	5.5	3.75	4.05936
IGDB-TZX-2921	3.6	3	3.32399
IGDB-TZX-2922	NA	1.25	NA
IGDB-TZX-2931	0.3	1.25	1.92263
IGDB-TZX-2943	3.5	3.5	3.43499
IGDB-TZX-2945	NA	3.75	NA
IGDB-TZX-296	4.3	7.75	4.83635
IGDB-TZX-2963	2.8	4.5	3.51824
IGDB-TZX-297	2.5	5.75	3.78186
IGDB-TZX-2971	5	4.25	4.05936
IGDB-TZX-2973	5	4	3.98998
IGDB-TZX-298	5.8	4.5	4.35073
IGDB-TZX-299	NA	3.5	NA
IGDB-TZX-3001	NA	0	NA
IGDB-TZX-3002	3	3.25	3.22687
IGDB-TZX-3003	2.8	1.5	2.68575
IGDB-TZX-301	3.5	8.25	4.7531
IGDB-TZX-3011	2.7	3.5	3.21299
IGDB-TZX-3012	NA	0.5	NA
IGDB-TZX-3013	4.5	2	3.29624
IGDB-TZX-3015	NA	0	NA
IGDB-TZX-302	2.3	3.5	3.10199
IGDB-TZX-3021	4.5	3.5	3.71249
IGDB-TZX-3023	3.5	3.75	3.50436
IGDB-TZX-3025	NA	5.5	NA
IGDB-TZX-3032	5.5	3.25	3.92061
IGDB-TZX-3033	3.5	4.25	3.64311
IGDB-TZX-304	0	1	1.77001
IGDB-TZX-3041	NA	1.25	NA
IGDB-TZX-3045	NA	2.5	NA
IGDB-TZX-305	3.8	4.5	3.79574
IGDB-TZX-3055	NA	1.25	NA
IGDB-TZX-3061	0.7	1	1.96425
IGDB-TZX-3063	1.8	2.75	2.75512
IGDB-TZX-3065	NA	2.25	NA
IGDB-TZX-307	6	4.75	4.4756
IGDB-TZX-3071	1.8	4.25	3.17137
IGDB-TZX-3073	4	5.25	4.05936
IGDB-TZX-308	0.7	1.25	2.03363
IGDB-TZX-309	3.6	6.75	4.3646
IGDB-TZX-3101	6	4.5	4.40623
IGDB-TZX-3102	3.8	2.5	3.24074
IGDB-TZX-311	2.3	4.25	3.31012
IGDB-TZX-3111	5.3	4.75	4.28136
IGDB-TZX-3115	NA	1.25	NA
IGDB-TZX-312	4.7	3	3.62924
IGDB-TZX-3121	4.3	4	3.79574
IGDB-TZX-3131	NA	1.75	NA
IGDB-TZX-3132	3.3	5.75	4.00386
IGDB-TZX-314	3.8	4.75	3.86511
IGDB-TZX-3145	NA	4.5	NA
IGDB-TZX-315	2.3	1	2.40825
IGDB-TZX-3151	NA	0	NA
IGDB-TZX-3155	NA	1.75	NA
IGDB-TZX-316	1.5	2.5	2.6025
IGDB-TZX-3161	5	6	4.54498
IGDB-TZX-3165	NA	7.75	NA
IGDB-TZX-317	5.3	3.25	3.86511
IGDB-TZX-3171	2.3	4	3.24074
IGDB-TZX-3173	5.3	3.75	4.00386
IGDB-TZX-318	6.5	1.5	3.71249
IGDB-TZX-319	6	0	3.15749
IGDB-TZX-3201	NA	4.25	NA
IGDB-TZX-3202	2	4.5	3.29624
IGDB-TZX-3203	6	3.33333	4.08248
IGDB-TZX-3211	3	5.5	3.85123
IGDB-TZX-3212	5.5	4	4.12873
IGDB-TZX-3213	3.3	2.5	3.10199
IGDB-TZX-3215	NA	0.25	NA
IGDB-TZX-3221	2.5	4.33333	3.38874
IGDB-TZX-3223	3	6.25	4.05936
IGDB-TZX-3225	NA	1.5	NA
IGDB-TZX-3232	2.3	2.75	2.89387
IGDB-TZX-3235	NA	3	NA
IGDB-TZX-324	1.5	1.5	2.325
IGDB-TZX-3243	5.5	5.25	4.4756
IGDB-TZX-3245	NA	4.5	NA
IGDB-TZX-325	5.3	0.5	3.10199
IGDB-TZX-3251	NA	0	NA
IGDB-TZX-3255	NA	1	NA
IGDB-TZX-326	3.3	2	2.96324
IGDB-TZX-3261	4.5	4.25	3.92061
IGDB-TZX-3263	5	2.75	3.64311
IGDB-TZX-3265	NA	5	NA
IGDB-TZX-327	3.6	5	3.87898
IGDB-TZX-3271	2.8	2.75	3.03262
IGDB-TZX-3273	4.8	7.5	4.90572
IGDB-TZX-3281	4	6.25	4.33685
IGDB-TZX-329	3.5	2.5	3.15749
IGDB-TZX-3301	NA	3.5	NA
IGDB-TZX-3303	2.5	1.5	2.6025
IGDB-TZX-331	4.3	4	3.79574
IGDB-TZX-3311	3.3	3.75	3.44886
IGDB-TZX-3312	3	2	2.88
IGDB-TZX-3313	3.3	5.5	3.93448
IGDB-TZX-3315	NA	0	NA
IGDB-TZX-3321	0	0.75	1.70063
IGDB-TZX-3322	1.8	2	2.547
IGDB-TZX-3323	2.8	2.5	2.96324
IGDB-TZX-3325	NA	3	NA
IGDB-TZX-333	4.3	0.75	2.89387
IGDB-TZX-3331	7.3	4.5	4.76697
IGDB-TZX-3332	4.5	7.5	4.82247
IGDB-TZX-3333	4.3	1	2.96324
IGDB-TZX-334	5.5	2.75	3.78186
IGDB-TZX-3341	NA	1.75	2.47762
IGDB-TZX-3343	5.5	4.75	4.33685
IGDB-TZX-3345	NA	2.25	NA
IGDB-TZX-3351	NA	1.25	NA
IGDB-TZX-3361	4.3	1.5	3.10199
IGDB-TZX-337	3.3	4.75	3.72636
IGDB-TZX-3371	2.3	3	2.96324
IGDB-TZX-339	2.5	2.75	2.94937
IGDB-TZX-340	8.7	7	5.84921
IGDB-TZX-3401	6	3.5	4.12873
IGDB-TZX-3402	2.3	3.75	3.17137
IGDB-TZX-3403	2.3	0.25	2.20013
IGDB-TZX-3411	3.7	5	3.90673
IGDB-TZX-3412	NA	0	NA
IGDB-TZX-3421	1.3	0	1.85326
IGDB-TZX-3422	1	1.5	2.18625
IGDB-TZX-3423	3.5	4.5	3.71249
IGDB-TZX-343	4	1.25	2.94937
IGDB-TZX-3431	1.3	0.25	1.92263
IGDB-TZX-3432	3.5	3.5	3.43499
IGDB-TZX-344	2.3	3	2.96324
IGDB-TZX-3441	1.3	0.25	1.92263
IGDB-TZX-3443	4.8	5	4.21198
IGDB-TZX-3445	NA	1.75	NA
IGDB-TZX-345	3	1.25	2.67187
IGDB-TZX-3451	1	NA	NA
IGDB-TZX-3455	NA	0.75	NA
IGDB-TZX-346	2.7	0.75	2.44987
IGDB-TZX-347	7	3	4.26748
IGDB-TZX-3471	5.7	9	5.57172
IGDB-TZX-3473	4.5	4.5	3.98998
IGDB-TZX-3481	4.5	NA	NA
IGDB-TZX-349	0.7	1.25	2.03363
IGDB-TZX-3501	2	1.75	2.53312
IGDB-TZX-3503	4	0.75	2.81062
IGDB-TZX-3511	4.6	3.5	3.74024
IGDB-TZX-3512	NA	0	NA
IGDB-TZX-3513	2.3	0.5	2.2695
IGDB-TZX-3521	5.3	5.5	4.48948
IGDB-TZX-3522	2.8	3.75	3.31012
IGDB-TZX-3523	1.3	1	2.13075
IGDB-TZX-3525	NA	6	NA
IGDB-TZX-3531	4	3.25	3.50436
IGDB-TZX-3532	0.8	0.5	1.85326
IGDB-TZX-3533	4.5	5	4.12873
IGDB-TZX-354	2	0.25	2.11688
IGDB-TZX-3541	3	0	2.325
IGDB-TZX-3543	2.8	3	3.10199
IGDB-TZX-3551	1.5	0	1.90876
IGDB-TZX-3555	NA	0.5	NA
IGDB-TZX-356	3.3	3.5	3.37949
IGDB-TZX-3563	5.5	1	3.29624
IGDB-TZX-357	7.3	2.5	4.21198
IGDB-TZX-3571	5	1.5	3.29624
IGDB-TZX-3573	4.3	3.25	3.58761
IGDB-TZX-3581	0.3	0.75	1.78388
IGDB-TZX-359	4.3	2.75	3.44886
IGDB-TZX-3601	1	1.5	2.18625
IGDB-TZX-3603	2	2.25	2.67187
IGDB-TZX-3611	2.3	2	2.68575
IGDB-TZX-3612	NA	0.25	NA
IGDB-TZX-3621	3	2.25	2.94937
IGDB-TZX-3622	2.3	1	2.40825
IGDB-TZX-3631	0.3	1.75	2.06138
IGDB-TZX-3632	2	0	2.0475
IGDB-TZX-364	2.8	2.75	3.03262
IGDB-TZX-3641	0.3	2.75	2.33888
IGDB-TZX-365	6.8	3.25	4.28136
IGDB-TZX-3651	2.8	2.75	3.03262
IGDB-TZX-3655	NA	0.5	NA
IGDB-TZX-3661	4.3	2.5	3.37949
IGDB-TZX-367	7	1.5	3.85123
IGDB-TZX-3671	6	6	4.82247
IGDB-TZX-3673	8.3	5.75	5.39134
IGDB-TZX-368	0.3	5	2.96324
IGDB-TZX-3681	4.8	4.75	4.14261
IGDB-TZX-369	8	5.75	5.30809
IGDB-TZX-370	4.3	5.25	4.14261
IGDB-TZX-3701	2.7	1.75	2.72737
IGDB-TZX-3702	4.3	1	2.96324
IGDB-TZX-3703	2.3	2.75	2.89387
IGDB-TZX-371	4	2.75	3.36561
IGDB-TZX-3711	2.8	3.5	3.24074
IGDB-TZX-3712	NA	2.75	NA
IGDB-TZX-3713	4.7	0	2.79675
IGDB-TZX-3721	3.3	3.5	3.37949
IGDB-TZX-3722	4.5	3.5	3.71249
IGDB-TZX-373	1.7	5.25	3.42111
IGDB-TZX-3731	3.3	1.75	2.89387
IGDB-TZX-3732	NA	2.25	NA
IGDB-TZX-3733	5.3	3.25	3.86511
IGDB-TZX-3735	NA	0	NA
IGDB-TZX-374	2.7	4.5	3.49049
IGDB-TZX-3741	3	0	2.325
IGDB-TZX-3743	4.8	4	3.93448
IGDB-TZX-3751	1.7	0	1.96425
IGDB-TZX-376	3	2	2.88
IGDB-TZX-3761	1.8	2.5	2.68575
IGDB-TZX-377	1.8	NA	NA
IGDB-TZX-3771	2	1.25	2.39438
IGDB-TZX-378	3.5	1	2.74125
IGDB-TZX-3781	7.3	NA	NA
IGDB-TZX-379	5.5	4.75	4.33685
IGDB-TZX-3791	2.8	2.75	3.03262
IGDB-TZX-380	NA	1.5	NA
IGDB-TZX-3801	4.8	4.66667	4.11948
IGDB-TZX-3802	NA	1	NA
IGDB-TZX-3803	4	5.75	4.19811
IGDB-TZX-381	1.3	0	1.85326
IGDB-TZX-3811	0.7	0	1.68676
IGDB-TZX-3812	NA	0	NA
IGDB-TZX-3813	4.3	3	3.51824
IGDB-TZX-3814	3.3	3.5	3.37949
IGDB-TZX-3815	NA	2.5	NA
IGDB-TZX-3822	3.3	2.5	3.10199
IGDB-TZX-3823	2.5	4	3.29624
IGDB-TZX-383	6.3	2.75	4.00386
IGDB-TZX-3831	1.8	2	2.547
IGDB-TZX-3841	NA	1.5	NA
IGDB-TZX-3851	NA	3.5	NA
IGDB-TZX-3853	5.3	3.5	3.93448
IGDB-TZX-3855	NA	8	NA
IGDB-TZX-3861	5.5	3.75	4.05936
IGDB-TZX-3863	5.5	1.5	3.43499
IGDB-TZX-387	1.7	2	2.51925
IGDB-TZX-3871	2.5	2.75	2.94937
IGDB-TZX-388	3.3	2.25	3.03262
IGDB-TZX-389	2	3.75	3.08812
IGDB-TZX-390	4	2	3.15749
IGDB-TZX-3901	2.7	3	3.07424
IGDB-TZX-3902	NA	0.75	NA
IGDB-TZX-3903	6.5	1.5	3.71249
IGDB-TZX-3911	5	3.75	3.92061
IGDB-TZX-3912	NA	1.25	NA
IGDB-TZX-3913	0.8	NA	NA
IGDB-TZX-3915	NA	5	NA
IGDB-TZX-392	1.5	3.75	2.94937
IGDB-TZX-3921	4.3	3.5	3.65699
IGDB-TZX-3922	NA	1	NA
IGDB-TZX-3923	5.5	NA	NA
IGDB-TZX-393	2.5	0.25	2.25563
IGDB-TZX-3931	0.3	1	1.85326
IGDB-TZX-3943	2.3	0.75	2.33888
IGDB-TZX-3945	NA	1.75	NA
IGDB-TZX-3951	NA	0.25	NA
IGDB-TZX-396	NA	2	NA
IGDB-TZX-3961	0.7	0.25	1.75613
IGDB-TZX-3963	5.8	3.25	4.00386
IGDB-TZX-397	5	4	3.98998
IGDB-TZX-3971	0	4.25	2.67187
IGDB-TZX-398	5	3.5	3.85123
IGDB-TZX-3983	6.5	3.25	4.19811
IGDB-TZX-399	NA	1.75	NA
IGDB-TZX-4001	NA	2.25	NA
IGDB-TZX-4002	2.7	4	3.35174
IGDB-TZX-4005	NA	0	NA
IGDB-TZX-401	4.8	5.75	4.4201
IGDB-TZX-4011	9	1.75	4.4756
IGDB-TZX-4012	NA	0	NA
IGDB-TZX-402	3	0.75	2.53312
IGDB-TZX-4021	4	1.25	2.94937
IGDB-TZX-4023	4	6.25	4.33685
IGDB-TZX-4025	NA	6.33333	NA
IGDB-TZX-4032	2.8	8	4.48948
IGDB-TZX-4033	2	5.25	3.50436
IGDB-TZX-404	3	3.25	3.22687
IGDB-TZX-4041	NA	6	NA
IGDB-TZX-4045	NA	0.75	NA
IGDB-TZX-405	1.8	2	2.547
IGDB-TZX-4053	6	5.5	4.68373
IGDB-TZX-4055	NA	0.75	NA
IGDB-TZX-406	3	1.5	2.74125
IGDB-TZX-4061	2.7	4	3.35174
IGDB-TZX-4065	NA	3.75	NA
IGDB-TZX-407	4.5	3	3.57374
IGDB-TZX-4071	3.5	2.75	3.22687
IGDB-TZX-4073	3.5	5.5	3.98998
IGDB-TZX-408	2	1.75	2.53312
IGDB-TZX-4081	0	0.75	1.70063
IGDB-TZX-4101	5.5	5.25	4.4756
IGDB-TZX-4102	2	1.5	2.46375
IGDB-TZX-4105	NA	0	NA
IGDB-TZX-411	NA	3.25	NA
IGDB-TZX-4111	4	5	3.98998
IGDB-TZX-4112	NA	0	NA
IGDB-TZX-412	2.3	4	3.24074
IGDB-TZX-4121	3.5	2.25	3.08812
IGDB-TZX-4123	2.8	3	3.10199
IGDB-TZX-4124	3	3	3.15749
IGDB-TZX-4131	NA	2.25	NA
IGDB-TZX-4132	3	6.25	4.05936
IGDB-TZX-4133	13.8	8	7.54195
IGDB-TZX-414	4	4	3.71249
IGDB-TZX-4141	0.3	0	1.57576
IGDB-TZX-4145	NA	0.75	NA
IGDB-TZX-4151	9	3.5	4.96122
IGDB-TZX-4155	NA	0.5	NA
IGDB-TZX-416	0.8	1	1.992
IGDB-TZX-4161	4.8	3	3.65699
IGDB-TZX-4165	NA	6.25	NA
IGDB-TZX-417	5	4.5	4.12873
IGDB-TZX-4171	1	3	2.6025
IGDB-TZX-4173	3	3.25	3.22687
IGDB-TZX-418	2.7	1.75	2.72737
IGDB-TZX-4181	0.5	0	1.63126
IGDB-TZX-419	4	2	3.15749
IGDB-TZX-4201	NA	0.5	NA
IGDB-TZX-4202	NA	1	NA
IGDB-TZX-4203	2	2.5	2.74125
IGDB-TZX-421	3.5	2.5	3.15749
IGDB-TZX-4211	4.5	3	3.57374
IGDB-TZX-4212	5	5	4.26748
IGDB-TZX-4213	3	2	2.88
IGDB-TZX-4221	4	3.75	3.64311
IGDB-TZX-4223	3.3	3.75	3.44886
IGDB-TZX-4225	NA	1.25	NA
IGDB-TZX-4231	NA	0	NA
IGDB-TZX-4232	3.5	0.25	2.53312
IGDB-TZX-4233	4.8	4.25	4.00386
IGDB-TZX-424	5	5.25	4.33685
IGDB-TZX-4241	1.3	NA	NA
IGDB-TZX-4243	5	4.5	4.12873
IGDB-TZX-4245	NA	4.25	NA
IGDB-TZX-425	2.5	2.25	2.81062
IGDB-TZX-4251	NA	0.25	NA
IGDB-TZX-426	1	1.5	2.18625
IGDB-TZX-4261	3.3	0.25	2.47762
IGDB-TZX-4263	2.8	2.5	2.96324
IGDB-TZX-4265	NA	3.75	NA
IGDB-TZX-427	6.5	3.75	4.33685
IGDB-TZX-4271	3	0	2.325
IGDB-TZX-428	1	1	2.0475
IGDB-TZX-4281	NA	0	NA
IGDB-TZX-4283	2.5	4.75	3.50436
IGDB-TZX-4301	2	1.5	2.46375
IGDB-TZX-431	8	2.25	4.33685
IGDB-TZX-4311	7.3	3	4.35073
IGDB-TZX-4312	NA	0.5	NA
IGDB-TZX-4313	1.3	8	4.07323
IGDB-TZX-4315	NA	1.5	NA
IGDB-TZX-4321	5	2	3.43499
IGDB-TZX-4322	3.8	2	3.10199
IGDB-TZX-4323	1.8	2.75	2.75512
IGDB-TZX-4325	NA	1.75	NA
IGDB-TZX-433	5	3	3.71249
IGDB-TZX-4331	NA	0.5	NA
IGDB-TZX-4332	3	4.25	3.50436
IGDB-TZX-4341	0	NA	NA
IGDB-TZX-4345	NA	2.25	NA
IGDB-TZX-435	6	0	3.15749
IGDB-TZX-4351	NA	1.5	NA
IGDB-TZX-4355	NA	4.25	NA
IGDB-TZX-436	0.3	1.5	1.992
IGDB-TZX-4361	3.5	2.25	3.08812
IGDB-TZX-437	3.3	1.75	2.89387
IGDB-TZX-4371	3	3.25	3.22687
IGDB-TZX-4381	NA	0	NA
IGDB-TZX-439	2	3.25	2.94937
IGDB-TZX-440	7	4.5	4.68373
IGDB-TZX-4401	3.8	6.5	4.35073
IGDB-TZX-4402	3	2.5	3.01874
IGDB-TZX-4403	4	NA	NA
IGDB-TZX-4405	NA	1.5	NA
IGDB-TZX-441	2.3	0.75	2.33888
IGDB-TZX-4411	5.8	4.5	4.35073
IGDB-TZX-4412	NA	0.75	NA
IGDB-TZX-4413	0.3	1.5	1.992
IGDB-TZX-4421	3	3	3.15749
IGDB-TZX-4422	3	0	2.325
IGDB-TZX-4425	NA	1.25	NA
IGDB-TZX-443	NA	1.75	NA
IGDB-TZX-4432	1	4.25	2.94937
IGDB-TZX-444	4.3	3	3.51824
IGDB-TZX-4441	4.5	5.75	4.33685
IGDB-TZX-4443	6.8	4.75	4.6976
IGDB-TZX-4445	NA	4.75	NA
IGDB-TZX-445	1	2.5	2.46375
IGDB-TZX-4451	1.5	0.5	2.0475
IGDB-TZX-4453	4	NA	NA
IGDB-TZX-446	6.8	1.75	3.86511
IGDB-TZX-4461	4	3.25	3.50436
IGDB-TZX-447	5.4	4	4.10098
IGDB-TZX-4471	6	5.25	4.61435
IGDB-TZX-4481	2	1.75	2.53312
IGDB-TZX-449	3.8	4.25	3.72636
IGDB-TZX-4491	2	1	2.325
IGDB-TZX-450	5	3.5	3.85123
IGDB-TZX-4501	7	4.75	4.7531
IGDB-TZX-4502	0	6	3.15749
IGDB-TZX-4511	3.5	2.75	3.22687
IGDB-TZX-4512	NA	1.25	NA
IGDB-TZX-4513	5.5	2.75	3.78186
IGDB-TZX-4515	NA	1	NA
IGDB-TZX-4521	3.4	1.5	2.85225
IGDB-TZX-4522	1.5	0.75	2.11688
IGDB-TZX-4523	5.5	4	4.12873
IGDB-TZX-4525	NA	2.5	NA
IGDB-TZX-4531	5.3	2	3.51824
IGDB-TZX-4532	1.3	0.25	1.92263
IGDB-TZX-454	0	0	1.49251
IGDB-TZX-4541	4.5	1.75	3.22687
IGDB-TZX-4551	NA	3.75	NA
IGDB-TZX-4553	3.5	4.75	3.78186
IGDB-TZX-456	1	0	1.77001
IGDB-TZX-4561	5.3	1	3.24074
IGDB-TZX-4563	2.5	3.25	3.08812
IGDB-TZX-457	4	4	3.71249
IGDB-TZX-4571	4.3	6	4.35073
IGDB-TZX-4573	2.8	4.25	3.44886
IGDB-TZX-4581	NA	0.666667	NA
IGDB-TZX-460	3.3	4.25	3.58761
IGDB-TZX-4601	1.3	3	2.68575
IGDB-TZX-4611	5	6	4.54498
IGDB-TZX-4612	NA	0	NA
IGDB-TZX-4621	4.4	4.5	3.96223
IGDB-TZX-4622	2.8	2	2.8245
IGDB-TZX-4623	1.5	1	2.18625
IGDB-TZX-463	NA	4.5	NA
IGDB-TZX-4631	1	0.5	1.90876
IGDB-TZX-4632	0.5	1	1.90876
IGDB-TZX-464	5.8	1.75	3.58761
IGDB-TZX-4641	1.3	1.25	2.20013
IGDB-TZX-4643	6	5.75	4.7531
IGDB-TZX-4651	1	0.5	1.90876
IGDB-TZX-4661	4.8	4.25	4.00386
IGDB-TZX-4663	6.3	8.5	5.59947
IGDB-TZX-467	6.3	4.5	4.48948
IGDB-TZX-4671	4.3	6	4.35073
IGDB-TZX-468	0.3	0	1.57576
IGDB-TZX-4681	4	5	3.98998
IGDB-TZX-469	5	4	3.98998
IGDB-TZX-4691	5.5	5.5	4.54498
IGDB-TZX-470	3	NA	NA
IGDB-TZX-4701	4.5	NA	NA
IGDB-TZX-4703	2.3	0	2.13075
IGDB-TZX-4711	3.3	4	3.51824
IGDB-TZX-4712	NA	0	NA
IGDB-TZX-4713	0.8	1.5	2.13075
IGDB-TZX-4714	2.8	3	3.10199
IGDB-TZX-4721	5.8	4.75	4.4201
IGDB-TZX-4722	4	3	3.43499
IGDB-TZX-4725	NA	4.25	NA
IGDB-TZX-4731	3	1.75	2.81062
IGDB-TZX-4733	2.5	3.75	3.22687
IGDB-TZX-4743	5.3	2.25	3.58761
IGDB-TZX-475	0.5	0.75	1.83938
IGDB-TZX-4751	2.3	0.75	2.33888
IGDB-TZX-4755	NA	0.25	NA
IGDB-TZX-476	4.8	2.5	3.51824
IGDB-TZX-4761	4.5	0	2.74125
IGDB-TZX-4763	7.5	9.75	6.27933
IGDB-TZX-4771	2.8	1.25	2.61637
IGDB-TZX-4773	8	3.5	4.68373
IGDB-TZX-479	4.5	7.25	4.7531
IGDB-TZX-480	2.3	5	3.51824
IGDB-TZX-4801	2.3	3.75	3.17137
IGDB-TZX-4802	NA	0.25	NA
IGDB-TZX-481	0	4.5	2.74125
IGDB-TZX-4811	7.5	10	6.34871
IGDB-TZX-4812	NA	0	NA
IGDB-TZX-4813	4.3	5.25	4.14261
IGDB-TZX-4821	6	1.75	3.64311
IGDB-TZX-4822	4.7	4	3.90673
IGDB-TZX-4823	3.3	3.5	3.37949
IGDB-TZX-483	NA	5.5	NA
IGDB-TZX-4831	2	3.75	3.08812
IGDB-TZX-4833	5.8	8	5.32197
IGDB-TZX-4841	NA	0	NA
IGDB-TZX-4843	10.5	3.25	5.30809
IGDB-TZX-4845	NA	7	NA
IGDB-TZX-4851	6	2.75	3.92061
IGDB-TZX-4855	NA	6.5	NA
IGDB-TZX-4861	0.3	2	2.13075
IGDB-TZX-487	2	5	3.43499
IGDB-TZX-4871	3.3	4.75	3.72636
IGDB-TZX-488	3.8	6.5	4.35073
IGDB-TZX-4883	4.5	3	3.57374
IGDB-TZX-489	6.8	6.5	5.18322
IGDB-TZX-4901	4	2	3.15749
IGDB-TZX-4902	NA	0.5	NA
IGDB-TZX-4911	6.3	6.5	5.04447
IGDB-TZX-4912	NA	0	NA
IGDB-TZX-492	3.5	2	3.01874
IGDB-TZX-4921	3.7	3.25	3.42111
IGDB-TZX-4923	5.3	6.75	4.83635
IGDB-TZX-493	0	0.5	1.63126
IGDB-TZX-4931	NA	6	NA
IGDB-TZX-4933	4	6	4.26748
IGDB-TZX-4943	8.8	3.5	4.90572
IGDB-TZX-4945	NA	4	NA
IGDB-TZX-4951	1.5	3	2.74125
IGDB-TZX-496	1.7	1.25	2.31113
IGDB-TZX-4961	0	0.5	1.63126
IGDB-TZX-497	4.8	8.5	5.18322
IGDB-TZX-4971	2.3	4.75	3.44886
IGDB-TZX-4973	7	2	3.98998
IGDB-TZX-498	5.5	5.75	4.61435
IGDB-TZX-499	NA	1	NA
IGDB-TZX-5002	6.3	2.75	4.00386
IGDB-TZX-5003	3.8	7	4.48948
IGDB-TZX-501	5	1.75	3.36561
IGDB-TZX-5011	4.5	4	3.85123
IGDB-TZX-5012	NA	0.25	NA
IGDB-TZX-502	3.7	3.25	3.42111
IGDB-TZX-5021	4.3	4.5	3.93448
IGDB-TZX-5023	4	4	3.71249
IGDB-TZX-5025	NA	3	NA
IGDB-TZX-5032	4	2.5	3.29624
IGDB-TZX-5033	4.3	4.75	4.00386
IGDB-TZX-504	2	5	3.43499
IGDB-TZX-5041	NA	0.5	NA
IGDB-TZX-5043	4	3.25	3.50436
IGDB-TZX-5051	5	1.5	3.29624
IGDB-TZX-5053	2.3	0.75	2.33888
IGDB-TZX-5055	NA	2	NA
IGDB-TZX-5061	7.3	5	4.90572
IGDB-TZX-5065	NA	2.75	NA
IGDB-TZX-507	3.3	4.75	3.72636
IGDB-TZX-5071	3.8	3	3.37949
IGDB-TZX-5073	3.3	6	4.07323
IGDB-TZX-508	5.5	3.5	3.98998
IGDB-TZX-5081	3	0.75	2.53312
IGDB-TZX-5083	1.8	3	2.8245
IGDB-TZX-509	5.3	2.25	3.58761
IGDB-TZX-5101	NA	3	NA
IGDB-TZX-5102	6	5.5	4.68373
IGDB-TZX-5103	4	3.25	3.50436
IGDB-TZX-5111	4	1.75	3.08812
IGDB-TZX-5112	0	0	1.49251
IGDB-TZX-5113	2.7	2.5	2.93549
IGDB-TZX-512	2.7	NA	NA
IGDB-TZX-5121	4	7.25	4.61435
IGDB-TZX-5124	3	4	3.43499
IGDB-TZX-5131	NA	1	NA
IGDB-TZX-5132	3	2.5	3.01874
IGDB-TZX-5133	4	2.5	3.29624
IGDB-TZX-514	3.8	4.5	3.79574
IGDB-TZX-5143	3	1.25	2.67187
IGDB-TZX-5145	NA	1.25	NA
IGDB-TZX-515	7.3	0.75	3.72636
IGDB-TZX-5155	NA	1.5	NA
IGDB-TZX-516	0.8	0.75	1.92263
IGDB-TZX-5161	5	0	2.88
IGDB-TZX-5163	2.5	3.25	3.08812
IGDB-TZX-5165	NA	4.25	NA
IGDB-TZX-517	9	6.5	5.79371
IGDB-TZX-5171	2.3	7.5	4.21198
IGDB-TZX-5173	7	3.33333	4.35998
IGDB-TZX-518	5.5	1.75	3.50436
IGDB-TZX-5181	0.3	0.25	1.64513
IGDB-TZX-5201	2.8	0	2.2695
IGDB-TZX-5202	4	4.75	3.92061
IGDB-TZX-5211	5.3	6.25	4.6976
IGDB-TZX-5212	5	4.25	4.05936
IGDB-TZX-5221	3.8	5.25	4.00386
IGDB-TZX-5223	3.5	3.5	3.43499
IGDB-TZX-5225	NA	2	NA
IGDB-TZX-5231	NA	1.5	NA
IGDB-TZX-5232	6.8	2	3.93448
IGDB-TZX-524	3.3	3.25	3.31012
IGDB-TZX-5241	0.5	0.75	1.83938
IGDB-TZX-5243	4.5	4.5	3.98998
IGDB-TZX-5245	NA	0.75	NA
IGDB-TZX-525	3.8	1.25	2.89387
IGDB-TZX-5255	NA	1.5	NA
IGDB-TZX-526	4.8	0.75	3.03262
IGDB-TZX-5263	3.8	3	3.37949
IGDB-TZX-527	4.4	4.75	4.03161
IGDB-TZX-5271	4	7.25	4.61435
IGDB-TZX-5273	4.8	2.75	3.58761
IGDB-TZX-529	2	6.75	3.92061
IGDB-TZX-5301	0.5	0.25	1.70063
IGDB-TZX-5305	NA	0	NA
IGDB-TZX-531	2.3	2.5	2.8245
IGDB-TZX-5311	5.3	2.25	3.58761
IGDB-TZX-5312	NA	0	NA
IGDB-TZX-5315	NA	0	NA
IGDB-TZX-5321	3.3	4.75	3.72636
IGDB-TZX-5322	1.8	2.25	2.61637
IGDB-TZX-5325	NA	5.25	NA
IGDB-TZX-533	6	2.5	3.85123
IGDB-TZX-5331	NA	1.25	NA
IGDB-TZX-5332	3.5	2	3.01874
IGDB-TZX-534	3.8	4.5	3.79574
IGDB-TZX-5345	NA	6.75	NA
IGDB-TZX-535	0.7	2	2.24175
IGDB-TZX-5351	0.5	4	2.74125
IGDB-TZX-5353	1.5	1.75	2.39438
IGDB-TZX-5355	NA	3.25	NA
IGDB-TZX-536	3.7	0.75	2.72737
IGDB-TZX-5361	3	1.5	2.74125
IGDB-TZX-5363	2.8	4.25	3.44886
IGDB-TZX-537	4.5	5	4.12873
IGDB-TZX-5371	1.5	3.25	2.81062
IGDB-TZX-539	6.8	2.5	4.07323
IGDB-TZX-5401	4.8	3	3.65699
IGDB-TZX-5402	NA	2.75	NA
IGDB-TZX-5403	2	2	2.6025
IGDB-TZX-5405	NA	0	NA
IGDB-TZX-541	3	3.75	3.36561
IGDB-TZX-5411	6	3.25	4.05936
IGDB-TZX-5413	3.5	3.5	3.43499
IGDB-TZX-5422	0.5	4.75	2.94937
IGDB-TZX-5425	NA	2.25	NA
IGDB-TZX-5431	3.8	0	2.547
IGDB-TZX-5432	4.5	1	3.01874
IGDB-TZX-5441	4	5	3.98998
IGDB-TZX-5443	5.5	2.75	3.78186
IGDB-TZX-5451	NA	1.25	NA
IGDB-TZX-5455	NA	2.25	NA
IGDB-TZX-546	1.3	1.25	2.20013
IGDB-TZX-5461	0.8	3.5	2.68575
IGDB-TZX-5463	4.8	3.75	3.86511
IGDB-TZX-547	6.5	4.25	4.4756
IGDB-TZX-5471	7	2.25	4.05936
IGDB-TZX-5473	3.8	3.5	3.51824
IGDB-TZX-548	2.3	3.5	3.10199
IGDB-TZX-5481	NA	0	NA
IGDB-TZX-549	1	1.25	2.11688
IGDB-TZX-550	2.3	2	2.68575
IGDB-TZX-5501	1.5	3.75	2.94937
IGDB-TZX-5511	5	1.25	3.22687
IGDB-TZX-5512	NA	0	NA
IGDB-TZX-5513	1.5	1.25	2.25563
IGDB-TZX-5514	5	9.5	5.51622
IGDB-TZX-5515	NA	1	NA
IGDB-TZX-5521	5	4.75	4.19811
IGDB-TZX-5522	1.8	2.5	2.68575
IGDB-TZX-5531	0.8	3	2.547
IGDB-TZX-5532	0.3	0	1.57576
IGDB-TZX-554	NA	0.5	NA
IGDB-TZX-5541	5.5	0.75	3.22687
IGDB-TZX-5543	6.5	3.25	4.19811
IGDB-TZX-5551	NA	1.25	NA
IGDB-TZX-5553	3.8	3.75	3.58761
IGDB-TZX-556	1	0.25	1.83938
IGDB-TZX-5561	2.8	2.25	2.89387
IGDB-TZX-5563	5.5	6.5	4.82247
IGDB-TZX-557	2	3.75	3.08812
IGDB-TZX-5571	5.5	3.25	3.92061
IGDB-TZX-5573	3.5	3	3.29624
IGDB-TZX-5581	0	NA	NA
IGDB-TZX-560	4	3.75	3.64311
IGDB-TZX-5601	2.7	1	2.51925
IGDB-TZX-5611	5.7	5.25	4.5311
IGDB-TZX-5612	NA	0.25	NA
IGDB-TZX-5613	2	1.5	2.46375
IGDB-TZX-5621	2.4	2.75	2.92162
IGDB-TZX-5622	9	4.75	5.30809
IGDB-TZX-5623	2	3.75	3.08812
IGDB-TZX-5625	NA	3.75	NA
IGDB-TZX-563	0.3	0.5	1.71451
IGDB-TZX-5631	1.7	1	2.24175
IGDB-TZX-5633	4.5	3.25	3.64311
IGDB-TZX-5641	4	1.25	2.94937
IGDB-TZX-5643	7.5	3.25	4.4756
IGDB-TZX-5645	NA	0.75	NA
IGDB-TZX-5651	3	5.75	3.92061
IGDB-TZX-5653	2.3	2.25	2.75512
IGDB-TZX-5661	4	3	3.43499
IGDB-TZX-5663	3.8	6.5	4.35073
IGDB-TZX-5671	4.3	0.5	2.8245
IGDB-TZX-5673	4.3	4.25	3.86511
IGDB-TZX-5681	NA	5.5	NA
IGDB-TZX-569	3.7	5.25	3.97611
IGDB-TZX-570	4.3	4	3.79574
IGDB-TZX-5701	3.3	4	3.51824
IGDB-TZX-5702	3.5	1	2.74125
IGDB-TZX-5705	NA	1	NA
IGDB-TZX-571	2.7	6	3.90673
IGDB-TZX-5711	1.3	2.25	2.47762
IGDB-TZX-5712	NA	0.75	NA
IGDB-TZX-5714	2	1.75	2.53312
IGDB-TZX-5715	NA	0.75	NA
IGDB-TZX-5721	2	2.75	2.81062
IGDB-TZX-5722	3.8	3.75	3.58761
IGDB-TZX-5723	3.3	3.5	3.37949
IGDB-TZX-573	9	1.5	4.40623
IGDB-TZX-5731	2	0	2.0475
IGDB-TZX-5732	NA	2.5	NA
IGDB-TZX-5733	3.5	3	3.29624
IGDB-TZX-5743	2.8	5	3.65699
IGDB-TZX-5751	1.7	0.25	2.03363
IGDB-TZX-5753	6	5.25	4.61435
IGDB-TZX-5755	NA	0	NA
IGDB-TZX-5761	2	4.5	3.29624
IGDB-TZX-5763	7	5.75	5.0306
IGDB-TZX-577	6	2.25	3.78186
IGDB-TZX-5771	3.5	0	2.46375
IGDB-TZX-5773	5	3	3.71249
IGDB-TZX-578	2.3	1.5	2.547
IGDB-TZX-5781	NA	2	NA
IGDB-TZX-5783	2.3	7	4.07323
IGDB-TZX-579	3.5	3.5	3.43499
IGDB-TZX-580	7.3	3	4.35073
IGDB-TZX-5801	2.7	2.5	2.93549
IGDB-TZX-5802	NA	0	NA
IGDB-TZX-5803	2.3	1.5	2.547
IGDB-TZX-5805	NA	0.5	NA
IGDB-TZX-581	2	4.25	3.22687
IGDB-TZX-5811	2	3	2.88
IGDB-TZX-5812	NA	1	NA
IGDB-TZX-5813	11	NA	NA
IGDB-TZX-5821	4.3	2.25	3.31012
IGDB-TZX-5822	3.7	5.25	3.97611
IGDB-TZX-5823	3.8	4.25	3.72636
IGDB-TZX-5825	NA	5.75	NA
IGDB-TZX-5831	NA	0.25	NA
IGDB-TZX-5833	5	4.75	4.19811
IGDB-TZX-5841	2.7	1	2.51925
IGDB-TZX-5843	2.8	2	2.8245
IGDB-TZX-5861	4.8	5.5	4.35073
IGDB-TZX-5863	7	NA	NA
IGDB-TZX-587	3.8	3.25	3.44886
IGDB-TZX-5871	4	4.75	3.92061
IGDB-TZX-588	2.5	7.5	4.26748
IGDB-TZX-5883	5.3	5.5	4.48948
IGDB-TZX-590	4	2.5	3.29624
IGDB-TZX-5901	3.5	5.25	3.92061
IGDB-TZX-5902	NA	0	NA
IGDB-TZX-5905	NA	0.5	NA
IGDB-TZX-5911	5.5	1.25	3.36561
IGDB-TZX-5912	NA	1.5	NA
IGDB-TZX-592	2.3	0.5	2.2695
IGDB-TZX-5921	3.5	2.75	3.22687
IGDB-TZX-5922	NA	4.25	NA
IGDB-TZX-593	0.5	1.75	2.11688
IGDB-TZX-5931	1	0	1.77001
IGDB-TZX-5943	2.8	3	3.10199
IGDB-TZX-5945	NA	5.75	NA
IGDB-TZX-5951	NA	1.25	NA
IGDB-TZX-5955	NA	5.5	NA
IGDB-TZX-596	3.8	3	3.37949
IGDB-TZX-5961	4.8	0.75	3.03262
IGDB-TZX-5963	6.5	2	3.85123
IGDB-TZX-597	4	NA	NA
IGDB-TZX-5971	2.3	6.5	3.93448
IGDB-TZX-5973	3.8	3.25	3.44886
IGDB-TZX-598	3.8	4	3.65699
IGDB-TZX-6002	2.5	0.25	2.25563
IGDB-TZX-6003	2.8	6.66667	4.11948
IGDB-TZX-601	5.5	5.75	4.61435
IGDB-TZX-6011	4	NA	NA
IGDB-TZX-6012	NA	0	NA
IGDB-TZX-6013	1.8	1.5	2.40825
IGDB-TZX-602	5.7	1.75	3.55986
IGDB-TZX-6021	5	0.25	2.94937
IGDB-TZX-6025	NA	4	NA
IGDB-TZX-6032	5.3	3.5	3.93448
IGDB-TZX-6033	2.3	1.25	2.47762
IGDB-TZX-6041	NA	2.5	NA
IGDB-TZX-6043	3.3	4	3.51824
IGDB-TZX-6045	NA	4.25	NA
IGDB-TZX-605	8	1.75	4.19811
IGDB-TZX-6055	NA	2.75	NA
IGDB-TZX-6061	1	3.25	2.67187
IGDB-TZX-607	4.3	2.75	3.44886
IGDB-TZX-6071	2.3	2.5	2.8245
IGDB-TZX-6073	4	3	3.43499
IGDB-TZX-608	1	1.25	2.11688
IGDB-TZX-6081	1.8	1.75	2.47762
IGDB-TZX-609	3	5.25	3.78186
IGDB-TZX-6101	NA	3.66667	NA
IGDB-TZX-6111	6.3	6.75	5.11385
IGDB-TZX-6112	0.5	0.25	1.70063
IGDB-TZX-6113	3	2.25	2.94937
IGDB-TZX-6115	NA	1.75	NA
IGDB-TZX-612	3.3	4	3.51824
IGDB-TZX-6121	7	5.5	4.96122
IGDB-TZX-6123	0.8	2	2.2695
IGDB-TZX-6131	3	0.75	2.53312
IGDB-TZX-6132	0.5	5.25	3.08812
IGDB-TZX-6133	5.8	2.75	3.86511
IGDB-TZX-614	2.5	3.75	3.22687
IGDB-TZX-6141	NA	1	NA
IGDB-TZX-6143	3.8	1.25	2.89387
IGDB-TZX-615	0.3	0.75	1.78388
IGDB-TZX-6151	3	3	3.15749
IGDB-TZX-616	5	1.5	3.29624
IGDB-TZX-6161	3	0	2.325
IGDB-TZX-6163	6	2	3.71249
IGDB-TZX-617	2.5	3.5	3.15749
IGDB-TZX-6171	3.8	3.5	3.51824
IGDB-TZX-6173	4.3	2.5	3.37949
IGDB-TZX-618	1.7	6.25	3.69861
IGDB-TZX-6181	NA	0.5	NA
IGDB-TZX-619	7.8	5.75	5.25259
IGDB-TZX-620	5.5	7.5	5.09997
IGDB-TZX-6201	NA	3.25	NA
IGDB-TZX-6203	4	2.5	3.29624
IGDB-TZX-621	4	3.25	3.50436
IGDB-TZX-6211	5.5	2.5	3.71249
IGDB-TZX-6212	3	3.5	3.29624
IGDB-TZX-6214	0	2	2.0475
IGDB-TZX-6221	3.5	3.25	3.36561
IGDB-TZX-6223	4	3.75	3.64311
IGDB-TZX-6225	NA	1.5	NA
IGDB-TZX-623	1.8	2	2.547
IGDB-TZX-6231	NA	0.5	NA
IGDB-TZX-6232	5.5	4.25	4.19811
IGDB-TZX-6233	1.3	2.25	2.47762
IGDB-TZX-624	3.8	4	3.65699
IGDB-TZX-6241	NA	0	NA
IGDB-TZX-6243	4.5	3	3.57374
IGDB-TZX-6245	NA	0.5	NA
IGDB-TZX-6251	5.8	2	3.65699
IGDB-TZX-6253	4	1.75	3.08812
IGDB-TZX-626	4.5	1	3.01874
IGDB-TZX-6263	2.8	3.25	3.17137
IGDB-TZX-627	3.5	8	4.68373
IGDB-TZX-6273	5.3	8.5	5.32197
IGDB-TZX-6281	1.3	1.25	2.20013
IGDB-TZX-6301	1.7	3.25	2.86612
IGDB-TZX-6302	6.3	4	4.35073
IGDB-TZX-6305	NA	0.25	NA
IGDB-TZX-631	5	3	3.71249
IGDB-TZX-6311	5.8	5.5	4.62823
IGDB-TZX-6312	NA	3.75	NA
IGDB-TZX-6313	4.3	1.75	3.17137
IGDB-TZX-6315	NA	0	NA
IGDB-TZX-6321	3.7	3.25	3.42111
IGDB-TZX-6322	3	4.5	3.57374
IGDB-TZX-6323	2.5	1	2.46375
IGDB-TZX-6325	NA	2	NA
IGDB-TZX-6331	1	0.5	1.90876
IGDB-TZX-6332	4.3	8.75	5.11385
IGDB-TZX-6333	3.5	1.5	2.88
IGDB-TZX-634	1	0.5	1.90876
IGDB-TZX-6341	NA	1	NA
IGDB-TZX-6343	2.3	8.5	4.48948
IGDB-TZX-6345	NA	4	NA
IGDB-TZX-6355	NA	0.75	NA
IGDB-TZX-6361	3.3	3	3.24074
IGDB-TZX-6363	5	2.5	3.57374
IGDB-TZX-637	4	1	2.88
IGDB-TZX-6371	4.5	4.25	3.92061
IGDB-TZX-6373	5.3	3.25	3.86511
IGDB-TZX-639	5	7.5	4.96122
IGDB-TZX-6401	7	5.75	5.0306
IGDB-TZX-6411	5	2.5	3.57374
IGDB-TZX-6412	NA	0	NA
IGDB-TZX-6413	0.5	4.5	2.88
IGDB-TZX-6421	5.7	3.75	4.11486
IGDB-TZX-6422	3	4.5	3.57374
IGDB-TZX-6423	4	4.75	3.92061
IGDB-TZX-6425	NA	5	NA
IGDB-TZX-6431	NA	3.5	NA
IGDB-TZX-6432	6	3	3.98998
IGDB-TZX-644	0	0	1.49251
IGDB-TZX-6443	2.8	2.5	2.96324
IGDB-TZX-6445	NA	1.75	NA
IGDB-TZX-645	2.5	1	2.46375
IGDB-TZX-6451	1	1.5	2.18625
IGDB-TZX-6453	5.5	1	3.29624
IGDB-TZX-646	3	1.25	2.67187
IGDB-TZX-6461	2.5	3.75	3.22687
IGDB-TZX-647	3.5	2.5	3.15749
IGDB-TZX-6471	3.3	3.5	3.37949
IGDB-TZX-6473	6.3	NA	NA
IGDB-TZX-6481	1.3	0.75	2.06138
IGDB-TZX-649	1.3	2.5	2.547
IGDB-TZX-650	2	NA	NA
IGDB-TZX-6501	6.5	4	4.40623
IGDB-TZX-6502	1	0.25	1.83938
IGDB-TZX-6511	6	6.25	4.89185
IGDB-TZX-6512	NA	0.25	NA
IGDB-TZX-6513	5.8	3.5	4.07323
IGDB-TZX-6521	0	0.5	1.63126
IGDB-TZX-6522	5.7	2.5	3.76799
IGDB-TZX-6523	3	5.25	3.78186
IGDB-TZX-6531	NA	7	NA
IGDB-TZX-6532	2.5	1	2.46375
IGDB-TZX-654	1	0.75	1.97813
IGDB-TZX-6541	6.8	3.25	4.28136
IGDB-TZX-6543	6.3	3.5	4.21198
IGDB-TZX-655	3.3	0.25	2.47762
IGDB-TZX-656	4.3	3	3.51824
IGDB-TZX-6561	3	5.25	3.78186
IGDB-TZX-657	3	4.5	3.57374
IGDB-TZX-6573	4.3	7	4.62823
IGDB-TZX-659	1.8	0	1.992
IGDB-TZX-660	0.3	2	2.13075
IGDB-TZX-6601	1.5	1.5	2.325
IGDB-TZX-6602	0.3	2	2.13075
IGDB-TZX-6611	4	2.5	3.29624
IGDB-TZX-6612	NA	0	NA
IGDB-TZX-6613	0.5	0	1.63126
IGDB-TZX-6621	2.8	2.25	2.89387
IGDB-TZX-6622	6.3	3.75	4.28136
IGDB-TZX-6631	NA	1.75	NA
IGDB-TZX-6632	1.3	0.75	2.06138
IGDB-TZX-6633	2.3	2	2.68575
IGDB-TZX-664	7	8.66667	5.83996
IGDB-TZX-6655	NA	1.25	NA
IGDB-TZX-6661	3.5	0.5	2.6025
IGDB-TZX-6663	2.5	4.75	3.50436
IGDB-TZX-6671	5.5	1.5	3.43499
IGDB-TZX-6673	7.3	NA	NA
IGDB-TZX-6681	1.7	3	2.79675
IGDB-TZX-669	2.8	6.25	4.00386
IGDB-TZX-6691	0	1	1.77001
IGDB-TZX-670	5.3	2.75	3.72636
IGDB-TZX-6701	0	1.75	1.97813
IGDB-TZX-6703	4.5	5.5	4.26748
IGDB-TZX-6705	NA	0.5	NA
IGDB-TZX-671	2.3	3.25	3.03262
IGDB-TZX-6711	2.3	0.75	2.33888
IGDB-TZX-6712	NA	0.25	NA
IGDB-TZX-6713	5.5	NA	NA
IGDB-TZX-6721	2	0	2.0475
IGDB-TZX-6722	4	2	3.15749
IGDB-TZX-6723	4.5	6.5	4.54498
IGDB-TZX-673	4	3.25	3.50436
IGDB-TZX-6732	NA	2.25	NA
IGDB-TZX-6733	3.6	NA	NA
IGDB-TZX-6741	2	0	2.0475
IGDB-TZX-6745	NA	3.25	NA
IGDB-TZX-675	5.3	5	4.35073
IGDB-TZX-6751	5.5	7	4.96122
IGDB-TZX-6761	3	2.75	3.08812
IGDB-TZX-6763	4.8	5.75	4.4201
IGDB-TZX-6771	3	3	3.15749
IGDB-TZX-6773	5.3	6	4.62823
IGDB-TZX-678	3.8	2.25	3.17137
IGDB-TZX-6781	2.8	0.75	2.47762
IGDB-TZX-6783	5.5	5.75	4.61435
IGDB-TZX-679	3.8	4	3.65699
IGDB-TZX-680	4.7	7	4.73923
IGDB-TZX-6801	4.3	3.5	3.65699
IGDB-TZX-6802	NA	0.5	NA
IGDB-TZX-6803	3	3	3.15749
IGDB-TZX-6805	NA	0	NA
IGDB-TZX-6811	0	0.75	1.70063
IGDB-TZX-6812	NA	0.5	NA
IGDB-TZX-6815	NA	6	NA
IGDB-TZX-6821	4.3	4	3.79574
IGDB-TZX-6822	2.3	5	3.51824
IGDB-TZX-6823	7.5	4	4.68373
IGDB-TZX-683	3	7	4.26748
IGDB-TZX-6831	2	2.5	2.74125
IGDB-TZX-6833	4.3	6	4.35073
IGDB-TZX-6841	2.5	2.25	2.81062
IGDB-TZX-6843	9.3	4	5.18322
IGDB-TZX-6845	NA	3.5	NA
IGDB-TZX-6851	11	4.25	5.72434
IGDB-TZX-6861	2.8	4	3.37949
IGDB-TZX-687	4	3	3.43499
IGDB-TZX-6871	3.5	1.75	2.94937
IGDB-TZX-688	5.3	3.75	4.00386
IGDB-TZX-6881	0.8	2	2.2695
IGDB-TZX-689	1.8	2.25	2.61637
IGDB-TZX-690	2	4	3.15749
IGDB-TZX-6901	2.7	3.5	3.21299
IGDB-TZX-6902	NA	1	NA
IGDB-TZX-6903	4	0.5	2.74125
IGDB-TZX-6911	3.8	4.75	3.86511
IGDB-TZX-6912	NA	0	NA
IGDB-TZX-6913	3.5	NA	NA
IGDB-TZX-6921	1.7	2.25	2.58862
IGDB-TZX-6922	3.5	NA	NA
IGDB-TZX-6931	2.7	1	2.51925
IGDB-TZX-6941	2	3	2.88
IGDB-TZX-6943	4	4.5	3.85123
IGDB-TZX-6951	NA	1	NA
IGDB-TZX-6961	3.8	4	3.65699
IGDB-TZX-6963	6.7	6.5	5.15547
IGDB-TZX-697	9.5	3.75	5.16935
IGDB-TZX-6971	6	2.5	3.85123
IGDB-TZX-698	4.7	3.25	3.69861
IGDB-TZX-699	4	0.5	2.74125
IGDB-TZX-7001	1.5	1.33333	2.27875
IGDB-TZX-7002	6.8	3.75	4.4201
IGDB-TZX-7003	3.7	3.25	3.42111
IGDB-TZX-701	3.8	2	3.10199
IGDB-TZX-7011	5.3	7.5	5.04447
IGDB-TZX-7012	NA	0.75	NA
IGDB-TZX-7013	4.3	3.75	3.72636
IGDB-TZX-7021	6	4.25	4.33685
IGDB-TZX-7023	2.8	1.75	2.75512
IGDB-TZX-7025	NA	0.5	NA
IGDB-TZX-7031	NA	1	NA
IGDB-TZX-7032	4	4.25	3.78186
IGDB-TZX-7033	2.3	0.5	2.2695
IGDB-TZX-704	NA	4.75	NA
IGDB-TZX-7043	5.5	2.5	3.71249
IGDB-TZX-7045	NA	0.75	NA
IGDB-TZX-7051	5	3	3.71249
IGDB-TZX-7055	NA	2.5	NA
IGDB-TZX-7065	NA	3.5	NA
IGDB-TZX-707	3.3	1	2.68575
IGDB-TZX-7071	6.8	4.75	4.6976
IGDB-TZX-7073	5.5	5.25	4.4756
IGDB-TZX-709	4.8	3.75	3.86511
IGDB-TZX-7102	4.8	2.25	3.44886
IGDB-TZX-7111	9	6	5.65497
IGDB-TZX-7112	4.8	5.75	4.4201
IGDB-TZX-7113	2.3	3.25	3.03262
IGDB-TZX-7115	NA	1.75	NA
IGDB-TZX-712	4.5	5	4.12873
IGDB-TZX-7121	2.5	1.25	2.53312
IGDB-TZX-7125	NA	3.5	NA
IGDB-TZX-713	2	1.75	2.53312
IGDB-TZX-7131	NA	1	NA
IGDB-TZX-7132	4	5.25	4.05936
IGDB-TZX-714	3.3	2.5	3.10199
IGDB-TZX-7145	NA	1	NA
IGDB-TZX-7151	8.5	3.5	4.82247
IGDB-TZX-7153	8	3.5	4.68373
IGDB-TZX-716	5.5	0.75	3.22687
IGDB-TZX-7161	5.3	3.75	4.00386
IGDB-TZX-717	2.3	1.25	2.47762
IGDB-TZX-7171	2.8	3	3.10199
IGDB-TZX-7173	9	2.5	4.68373
IGDB-TZX-718	4.8	3.75	3.86511
IGDB-TZX-7181	NA	2	NA
IGDB-TZX-719	4.3	5.75	4.28136
IGDB-TZX-720	5.3	5.25	4.4201
IGDB-TZX-7201	4.3	1	2.96324
IGDB-TZX-7203	3	3.75	3.36561
IGDB-TZX-7211	5	5.25	4.33685
IGDB-TZX-7212	5.8	4.25	4.28136
IGDB-TZX-7221	4	4	3.71249
IGDB-TZX-7223	3.8	3.25	3.44886
IGDB-TZX-7225	NA	3	NA
IGDB-TZX-7231	NA	1.75	NA
IGDB-TZX-7232	5.5	4.75	4.33685
IGDB-TZX-7233	4.5	3.75	3.78186
IGDB-TZX-724	4.5	2.75	3.50436
IGDB-TZX-7241	NA	0.5	NA
IGDB-TZX-7243	3.5	5.25	3.92061
IGDB-TZX-7245	NA	3	NA
IGDB-TZX-725	4.3	0.5	2.8245
IGDB-TZX-7253	3	1.5	2.74125
IGDB-TZX-726	1.7	5.25	3.42111
IGDB-TZX-7261	3.8	5.25	4.00386
IGDB-TZX-727	5.6	4	4.15648
IGDB-TZX-7271	3.5	1.5	2.88
IGDB-TZX-7273	9.5	3.5	5.09997
IGDB-TZX-728	1	0.25	1.83938
IGDB-TZX-7301	1.3	0.25	1.92263
IGDB-TZX-7303	2.3	2.5	2.8245
IGDB-TZX-7305	NA	0	NA
IGDB-TZX-731	3.8	4.75	3.86511
IGDB-TZX-7311	4	4.25	3.78186
IGDB-TZX-7312	NA	2.25	NA
IGDB-TZX-7313	0.3	1.25	1.92263
IGDB-TZX-7314	0.5	4	2.74125
IGDB-TZX-7321	2.5	3.75	3.22687
IGDB-TZX-7322	4	3	3.43499
IGDB-TZX-7323	8	4.75	5.0306
IGDB-TZX-7325	NA	0.5	NA
IGDB-TZX-733	4.8	2	3.37949
IGDB-TZX-7332	1.3	3	2.68575
IGDB-TZX-7345	NA	3.75	NA
IGDB-TZX-735	0.3	2	2.13075
IGDB-TZX-7351	1.7	NA	NA
IGDB-TZX-7355	NA	2.5	NA
IGDB-TZX-7361	0	1	1.77001
IGDB-TZX-7363	4.5	5.75	4.33685
IGDB-TZX-737	2.3	5.5	3.65699
IGDB-TZX-7371	4	5.25	4.05936
IGDB-TZX-7373	2.5	3.75	3.22687
IGDB-TZX-7381	NA	0	NA
IGDB-TZX-739	3	5.5	3.85123
IGDB-TZX-740	2	5.5	3.57374
IGDB-TZX-7401	7.3	10	6.29321
IGDB-TZX-7402	2.5	3	3.01874
IGDB-TZX-7405	NA	0	NA
IGDB-TZX-741	4.8	1.75	3.31012
IGDB-TZX-7411	3.8	4	3.65699
IGDB-TZX-7412	NA	0.5	NA
IGDB-TZX-7413	0	3.25	2.39438
IGDB-TZX-7414	4	5.25	4.05936
IGDB-TZX-7421	2.4	1.5	2.57475
IGDB-TZX-7422	2	3.75	3.08812
IGDB-TZX-7423	3	4	3.43499
IGDB-TZX-7425	NA	5.25	NA
IGDB-TZX-7431	2	2.25	2.67187
IGDB-TZX-7432	3.5	9	4.96122
IGDB-TZX-744	3.5	2	3.01874
IGDB-TZX-7441	5.3	2.25	3.58761
IGDB-TZX-7443	5	1.75	3.36561
IGDB-TZX-7445	NA	6	NA
IGDB-TZX-7451	0	0.25	1.56188
IGDB-TZX-7455	NA	1.75	NA
IGDB-TZX-746	5	3	3.71249
IGDB-TZX-7461	4	4.25	3.78186
IGDB-TZX-7463	3.8	6.5	4.35073
IGDB-TZX-747	2.7	2.75	3.00487
IGDB-TZX-7471	5.3	2.75	3.72636
IGDB-TZX-7481	3	0.75	2.53312
IGDB-TZX-750	3	1	2.6025
IGDB-TZX-7501	6.3	3.5	4.21198
IGDB-TZX-7511	9	2.75	4.7531
IGDB-TZX-7512	NA	0	NA
IGDB-TZX-7513	2	0	2.0475
IGDB-TZX-7514	5.5	NA	NA
IGDB-TZX-7521	5	5.25	4.33685
IGDB-TZX-7522	3	3.5	3.29624
IGDB-TZX-7523	3.5	5.5	3.98998
IGDB-TZX-7531	1.3	2.5	2.547
IGDB-TZX-7532	0.5	1	1.90876
IGDB-TZX-754	1.7	4.25	3.14362
IGDB-TZX-7543	7.5	4	4.68373
IGDB-TZX-7545	NA	3.25	NA
IGDB-TZX-755	1	4.25	2.94937
IGDB-TZX-7551	0.3	5.25	3.03262
IGDB-TZX-7553	5	1.5	3.29624
IGDB-TZX-756	5	1.75	3.36561
IGDB-TZX-7561	3.3	3	3.24074
IGDB-TZX-7563	5.3	4	4.07323
IGDB-TZX-757	5	1.5	3.29624
IGDB-TZX-7573	4	4.75	3.92061
IGDB-TZX-7581	0.8	0.75	1.92263
IGDB-TZX-7591	3	2.25	2.94937
IGDB-TZX-7601	4.5	1	3.01874
IGDB-TZX-7602	2.5	4.75	3.50436
IGDB-TZX-7611	1	2	2.325
IGDB-TZX-7612	NA	0.75	NA
IGDB-TZX-7613	2.8	1.5	2.68575
IGDB-TZX-7621	3.3	1	2.68575
IGDB-TZX-7622	2.3	3	2.96324
IGDB-TZX-7625	NA	0	NA
IGDB-TZX-763	2.7	1.25	2.58862
IGDB-TZX-7631	2	0.25	2.11688
IGDB-TZX-7632	0	0.75	1.70063
IGDB-TZX-7633	4	1	2.88
IGDB-TZX-764	1.3	2.25	2.47762
IGDB-TZX-7641	NA	0	NA
IGDB-TZX-7643	4	3.25	3.50436
IGDB-TZX-765	1.8	2	2.547
IGDB-TZX-766	8.5	4	4.96122
IGDB-TZX-7661	4.5	4	3.85123
IGDB-TZX-767	2.3	3.25	3.03262
IGDB-TZX-768	2.3	2.75	2.89387
IGDB-TZX-769	5.3	5	4.35073
IGDB-TZX-770	1	4.25	2.94937
IGDB-TZX-7701	4.5	4.75	4.05936
IGDB-TZX-7703	2.3	4.5	3.37949
IGDB-TZX-771	2.5	4.5	3.43499
IGDB-TZX-7711	3.5	1.5	2.88
IGDB-TZX-7712	NA	2.75	NA
IGDB-TZX-7713	2.6	2	2.769
IGDB-TZX-7721	3	3.75	3.36561
IGDB-TZX-7722	4.3	NA	NA
IGDB-TZX-7723	1.5	5	3.29624
IGDB-TZX-773	NA	5.5	NA
IGDB-TZX-7731	3	2	2.88
IGDB-TZX-7732	NA	3	NA
IGDB-TZX-7735	NA	0.25	NA
IGDB-TZX-7741	2.3	0.25	2.20013
IGDB-TZX-7743	5.5	7.25	5.0306
IGDB-TZX-775	3	2.75	3.08812
IGDB-TZX-7751	3	0	2.325
IGDB-TZX-7755	NA	4.5	NA
IGDB-TZX-776	7.5	3.25	4.4756
IGDB-TZX-7761	2	2	2.6025
IGDB-TZX-777	2.7	0.333333	2.33425
IGDB-TZX-7771	1.3	1.5	2.2695
IGDB-TZX-7773	4.8	3.66667	3.84198
IGDB-TZX-778	0.8	2.25	2.33888
IGDB-TZX-7783	4.3	5	4.07323
IGDB-TZX-7791	1.8	0	1.992
IGDB-TZX-780	5.2	3.75	3.97611
IGDB-TZX-7801	3.5	4.25	3.64311
IGDB-TZX-7802	NA	3	NA
IGDB-TZX-7811	3.8	2.25	3.17137
IGDB-TZX-7812	NA	0.25	NA
IGDB-TZX-7815	NA	7.5	NA
IGDB-TZX-782	2	2	2.6025
IGDB-TZX-7821	4.7	2.25	3.42111
IGDB-TZX-7822	4	6.25	4.33685
IGDB-TZX-7823	6	4.25	4.33685
IGDB-TZX-783	3.3	7.25	4.4201
IGDB-TZX-7831	NA	5	NA
IGDB-TZX-7833	1.8	4	3.10199
IGDB-TZX-7835	NA	0.25	NA
IGDB-TZX-784	1.7	0.75	2.17238
IGDB-TZX-7843	4.5	2	3.29624
IGDB-TZX-7851	1	0.75	1.97813
IGDB-TZX-786	3.3	8	4.62823
IGDB-TZX-7861	3.8	1	2.8245
IGDB-TZX-787	4	4.5	3.85123
IGDB-TZX-7871	5.5	1.75	3.50436
IGDB-TZX-7873	3.5	4	3.57374
IGDB-TZX-788	6.8	6	5.04447
IGDB-TZX-7881	4	3.5	3.57374
IGDB-TZX-7883	5.5	4.25	4.19811
IGDB-TZX-789	NA	3.5	NA
IGDB-TZX-790	3	3.5	3.29624
IGDB-TZX-7901	5.3	4	4.07323
IGDB-TZX-7902	NA	2.75	NA
IGDB-TZX-7912	NA	0.5	NA
IGDB-TZX-7913	3.3	4	3.51824
IGDB-TZX-7915	NA	3.75	NA
IGDB-TZX-7921	2.8	NA	NA
IGDB-TZX-7922	NA	0	NA
IGDB-TZX-7923	2.5	1.5	2.6025
IGDB-TZX-7931	NA	0.75	NA
IGDB-TZX-7933	4.8	7	4.76697
IGDB-TZX-7941	2	2	2.6025
IGDB-TZX-7943	2	4	3.15749
IGDB-TZX-7955	NA	1.75	NA
IGDB-TZX-796	3	4.5	3.57374
IGDB-TZX-7961	3.5	2.5	3.15749
IGDB-TZX-7963	4.8	3	3.65699
IGDB-TZX-797	1.3	1.33333	2.22325
IGDB-TZX-7971	6.3	6	4.90572
IGDB-TZX-798	4.8	3.25	3.72636
IGDB-TZX-8001	2	3	2.88
IGDB-TZX-8003	4.5	2.75	3.50436
IGDB-TZX-801	1.3	1	2.13075
IGDB-TZX-8011	4.5	6.75	4.61435
IGDB-TZX-8012	NA	0	NA
IGDB-TZX-802	2	2	2.6025
IGDB-TZX-8021	5	5	4.26748
IGDB-TZX-8025	NA	3	NA
IGDB-TZX-8032	3.3	0	2.40825
IGDB-TZX-8033	3.8	2.75	3.31012
IGDB-TZX-804	1.3	2.25	2.47762
IGDB-TZX-8041	2.7	4.75	3.55986
IGDB-TZX-8043	4	2.25	3.22687
IGDB-TZX-8045	NA	4.75	NA
IGDB-TZX-805	1.8	2	2.547
IGDB-TZX-8051	2.3	0	2.13075
IGDB-TZX-8055	NA	4.25	NA
IGDB-TZX-807	4.5	2.75	3.50436
IGDB-TZX-8071	5.5	1.75	3.50436
IGDB-TZX-8073	5.5	2.75	3.78186
IGDB-TZX-808	4.3	3.5	3.65699
IGDB-TZX-8081	3.8	1.25	2.89387
IGDB-TZX-809	0.3	0.25	1.64513
IGDB-TZX-8102	7	3	4.26748
IGDB-TZX-8103	3.7	3	3.35174
IGDB-TZX-811	3	4	3.43499
IGDB-TZX-8111	7.3	5.5	5.04447
IGDB-TZX-8112	5.5	2.75	3.78186
IGDB-TZX-8113	2.3	2.5	2.8245
IGDB-TZX-8121	4	3.5	3.57374
IGDB-TZX-8125	NA	0.25	NA
IGDB-TZX-813	0.8	2.25	2.33888
IGDB-TZX-8131	NA	0.5	NA
IGDB-TZX-8132	3.5	4.25	3.64311
IGDB-TZX-8133	5.3	3.75	4.00386
IGDB-TZX-8135	NA	4.25	NA
IGDB-TZX-814	4.5	3.5	3.71249
IGDB-TZX-8141	NA	1	NA
IGDB-TZX-8143	3	3.75	3.36561
IGDB-TZX-8145	NA	4.75	NA
IGDB-TZX-815	4.5	2.25	3.36561
IGDB-TZX-8161	2.5	4	3.29624
IGDB-TZX-8163	10.3	5	5.73821
IGDB-TZX-8165	NA	6	NA
IGDB-TZX-817	4.8	9.5	5.46072
IGDB-TZX-8171	2.5	2	2.74125
IGDB-TZX-818	3	2.25	2.94937
IGDB-TZX-8181	2.8	0	2.2695
IGDB-TZX-819	4.5	3	3.57374
IGDB-TZX-8201	NA	3.66667	NA
IGDB-TZX-8202	4	2.75	3.36561
IGDB-TZX-8203	2	2.75	2.81062
IGDB-TZX-821	1.3	0.5	1.992
IGDB-TZX-8211	5.5	3	3.85123
IGDB-TZX-8212	1.3	2.5	2.547
IGDB-TZX-8213	2.5	2.25	2.81062
IGDB-TZX-8221	1	1.75	2.25563
IGDB-TZX-8223	5.3	4.75	4.28136
IGDB-TZX-8231	0.8	1	1.992
IGDB-TZX-8232	3.8	2.25	3.17137
IGDB-TZX-8233	4.3	3	3.51824
IGDB-TZX-824	2.8	4	3.37949
IGDB-TZX-8241	1.3	0	1.85326
IGDB-TZX-8243	8.3	6	5.46072
IGDB-TZX-8245	NA	2.75	NA
IGDB-TZX-825	2	2.25	2.67187
IGDB-TZX-8251	2	1.25	2.39438
IGDB-TZX-826	2.8	0.25	2.33888
IGDB-TZX-8261	3.8	2.5	3.24074
IGDB-TZX-827	4.3	7.25	4.48948
IGDB-TZX-8271	1.7	2.5	2.658
IGDB-TZX-8273	3.8	2.5	3.24074
IGDB-TZX-8281	1.3	1	2.13075
IGDB-TZX-829	5.3	3.5	3.93448
[truncated: 411 more rows]

## Sheet: Fig 1d
List of candidate genes
ZH13_V1	Physical interval		Glyma_V2	Arabidopsis	Functional annotation
SoyZH13_18G242900	57812221	57820186	Glyma.18G273600	AT5G60910.1	truncated transcription factor CAULIFLOWER A
SoyZH13_18G243000	57821409	57825778	Glyma.18G273700	AT3G02300.2	ultraviolet-B receptor UVR8
SoyZH13_18G243100	57828047	57828813	Glyma.18G273100	AT2G28250.6	Uncharacterized protein
SoyZH13_18G243200	57829061	57830183	Glyma.18G273800	AT5G54380.1	Receptor-like protein kinase ANXUR2 (Fragment)
SoyZH13_18G243300	57837188	57840326	Glyma.18G273900	AT5G38900.1	DSBA oxidoreductase family protein isoform 1

## Sheet: Fig 1e
Haplotype analysis of Dt2 for the Blup branch number data
Dt2HapI-1			Dt2HapI-2			Dt2HapII
IGDB-TZX-8821	1.49251		IGDB-TZX-2341	1.49251		IGDB-TZX-2632	1.49251
IGDB-TZX-9432	1.49251		IGDB-TZX-4141	1.57576		IGDB-TZX-454	1.49251
IGDB-TZX-2881	1.56188		IGDB-TZX-144	1.83938		IGDB-TZX-5112	1.49251
IGDB-TZX-2621	1.63126		IGDB-TZX-4651	1.90876		IGDB-TZX-644	1.49251
IGDB-TZX-4961	1.63126		IGDB-TZX-8313	1.92263		IGDB-TZX-882	1.49251
IGDB-TZX-6521	1.63126		IGDB-TZX-1403	1.93651		IGDB-TZX-9971	1.49251
IGDB-TZX-990	1.63126		IGDB-TZX-7513	2.0475		IGDB-TZX-7451	1.56188
IGDB-TZX-809	1.64513		IGDB-TZX-0523	2.11688		IGDB-TZX-5532	1.57576
IGDB-TZX-3811	1.68676		IGDB-TZX-0622	2.13075		IGDB-TZX-075	1.63126
IGDB-TZX-3321	1.70063		IGDB-TZX-784	2.17238		IGDB-TZX-2821	1.63126
IGDB-TZX-6811	1.70063		IGDB-TZX-2421	2.18625		IGDB-TZX-4181	1.63126
IGDB-TZX-563	1.71451		IGDB-TZX-8401	2.20013		IGDB-TZX-493	1.63126
IGDB-TZX-3961	1.75613		IGDB-TZX-8563	2.20013		IGDB-TZX-6613	1.63126
IGDB-TZX-285	1.77001		IGDB-TZX-9551	2.25563		IGDB-TZX-254	1.70063
IGDB-TZX-304	1.77001		IGDB-TZX-036	2.2695		IGDB-TZX-6112	1.70063
IGDB-TZX-6691	1.77001		IGDB-TZX-1381	2.2695		IGDB-TZX-7632	1.70063
IGDB-TZX-615	1.78388		IGDB-TZX-496	2.31113		IGDB-TZX-8331	1.70063
IGDB-TZX-975	1.83938		IGDB-TZX-896	2.31113		IGDB-TZX-9532	1.70063
IGDB-TZX-9821	1.83938		IGDB-TZX-1043	2.325		IGDB-TZX-093	1.71451
IGDB-TZX-123	1.85326		IGDB-TZX-1623	2.325		IGDB-TZX-2401	1.77001
IGDB-TZX-163	1.85326		IGDB-TZX-4271	2.325		IGDB-TZX-8571	1.77001
IGDB-TZX-381	1.85326		IGDB-TZX-6161	2.325		IGDB-TZX-9531	1.77001
IGDB-TZX-0751	1.90876		IGDB-TZX-777	2.33425		IGDB-TZX-2081	1.83938
IGDB-TZX-2422	1.90876		IGDB-TZX-441	2.33888		IGDB-TZX-475	1.83938
IGDB-TZX-4632	1.90876		IGDB-TZX-3771	2.39438		IGDB-TZX-5241	1.83938
IGDB-TZX-634	1.90876		IGDB-TZX-0811	2.40825		IGDB-TZX-556	1.83938
IGDB-TZX-1171	1.92263		IGDB-TZX-8731	2.46375		IGDB-TZX-728	1.83938
IGDB-TZX-3441	1.92263		IGDB-TZX-0131	2.47762		IGDB-TZX-0381	1.85326
IGDB-TZX-516	1.92263		IGDB-TZX-0921	2.47762		IGDB-TZX-3931	1.85326
IGDB-TZX-3061	1.96425		IGDB-TZX-6233	2.47762		IGDB-TZX-8241	1.85326
IGDB-TZX-6701	1.97813		IGDB-TZX-6781	2.47762		IGDB-TZX-8322	1.85326
IGDB-TZX-9203	1.97813		IGDB-TZX-387	2.51925		IGDB-TZX-956	1.89488
IGDB-TZX-1422	1.992		IGDB-TZX-6931	2.51925		IGDB-TZX-3551	1.90876
IGDB-TZX-1541	1.992		IGDB-TZX-0053	2.53312		IGDB-TZX-4631	1.90876
IGDB-TZX-205	1.992		IGDB-TZX-0533	2.53312		IGDB-TZX-6331	1.90876
IGDB-TZX-416	1.992		IGDB-TZX-5081	2.53312		IGDB-TZX-7532	1.90876
IGDB-TZX-659	1.992		IGDB-TZX-7121	2.53312		IGDB-TZX-844	1.90876
IGDB-TZX-821	1.992		IGDB-TZX-7481	2.53312		IGDB-TZX-154	1.92263
IGDB-TZX-308	2.03363		IGDB-TZX-8912	2.53312		IGDB-TZX-2931	1.92263
IGDB-TZX-349	2.03363		IGDB-TZX-9212	2.547		IGDB-TZX-3431	1.92263
IGDB-TZX-2661	2.0475		IGDB-TZX-9223	2.547		IGDB-TZX-7313	1.92263
IGDB-TZX-6214	2.0475		IGDB-TZX-763	2.58862		IGDB-TZX-7581	1.92263
IGDB-TZX-2541	2.06138		IGDB-TZX-7923	2.6025		IGDB-TZX-0441	1.96425
IGDB-TZX-147	2.11688		IGDB-TZX-2433	2.68575		IGDB-TZX-3751	1.96425
IGDB-TZX-1621	2.11688		IGDB-TZX-217	2.72737		IGDB-TZX-1341	1.97813
IGDB-TZX-549	2.11688		IGDB-TZX-097	2.74125		IGDB-TZX-654	1.97813
IGDB-TZX-593	2.11688		IGDB-TZX-1941	2.74125		IGDB-TZX-7851	1.97813
IGDB-TZX-8722	2.11688		IGDB-TZX-2251	2.74125		IGDB-TZX-436	1.992
IGDB-TZX-9541	2.11688		IGDB-TZX-2513	2.74125		IGDB-TZX-4413	1.992
IGDB-TZX-018	2.13075		IGDB-TZX-2623	2.74125		IGDB-TZX-8231	1.992
IGDB-TZX-0961	2.13075		IGDB-TZX-4951	2.74125		IGDB-TZX-8603	1.992
IGDB-TZX-166	2.13075		IGDB-TZX-0433	2.75512		IGDB-TZX-934	1.992
IGDB-TZX-3523	2.13075		IGDB-TZX-1122	2.75512		IGDB-TZX-9481	1.992
IGDB-TZX-4703	2.13075		IGDB-TZX-8522	2.75512		IGDB-TZX-5751	2.03363
IGDB-TZX-4713	2.13075		IGDB-TZX-9523	2.75512		IGDB-TZX-0101	2.0475
IGDB-TZX-4861	2.13075		IGDB-TZX-9581	2.75512		IGDB-TZX-3632	2.0475
IGDB-TZX-6602	2.13075		IGDB-TZX-136	2.79675		IGDB-TZX-4451	2.0475
IGDB-TZX-735	2.13075		IGDB-TZX-060	2.81062		IGDB-TZX-5731	2.0475
IGDB-TZX-801	2.13075		IGDB-TZX-2223	2.81062		IGDB-TZX-6721	2.0475
IGDB-TZX-9702	2.13075		IGDB-TZX-6841	2.81062		IGDB-TZX-6741	2.0475
IGDB-TZX-012	2.17238		IGDB-TZX-917	2.81062		IGDB-TZX-8941	2.0475
IGDB-TZX-104	2.18625		IGDB-TZX-9411	2.81062		IGDB-TZX-3631	2.06138
IGDB-TZX-3422	2.18625		IGDB-TZX-7861	2.8245		IGDB-TZX-6481	2.06138
IGDB-TZX-3601	2.18625		IGDB-TZX-0703	2.88		IGDB-TZX-6632	2.06138
IGDB-TZX-4623	2.18625		IGDB-TZX-257	2.88		IGDB-TZX-026	2.11688
IGDB-TZX-8721	2.18625		IGDB-TZX-7271	2.88		IGDB-TZX-0841	2.11688
IGDB-TZX-9881	2.18625		IGDB-TZX-7633	2.88		IGDB-TZX-225	2.11688
IGDB-TZX-134	2.20013		IGDB-TZX-7731	2.88		IGDB-TZX-354	2.11688
IGDB-TZX-4641	2.20013		IGDB-TZX-8001	2.88		IGDB-TZX-7631	2.11688
IGDB-TZX-546	2.20013		IGDB-TZX-907	2.88		IGDB-TZX-660	2.13075
IGDB-TZX-8421	2.20013		IGDB-TZX-3703	2.89387		IGDB-TZX-8051	2.13075
IGDB-TZX-105	2.25563		IGDB-TZX-3731	2.89387		IGDB-TZX-1631	2.18625
IGDB-TZX-1101	2.25563		IGDB-TZX-5113	2.93549		IGDB-TZX-1711	2.18625
IGDB-TZX-1651	2.25563		IGDB-TZX-439	2.94937		IGDB-TZX-1823	2.18625
IGDB-TZX-2032	2.25563		IGDB-TZX-979	2.94937		IGDB-TZX-6451	2.18625
IGDB-TZX-2571	2.25563		IGDB-TZX-3333	2.96324		IGDB-TZX-8323	2.18625
IGDB-TZX-393	2.25563		IGDB-TZX-4263	2.96324		IGDB-TZX-8923	2.18625
IGDB-TZX-5513	2.25563		IGDB-TZX-6443	2.96324		IGDB-TZX-0301	2.20013
IGDB-TZX-6002	2.25563		IGDB-TZX-8481	2.96324		IGDB-TZX-3403	2.20013
IGDB-TZX-9221	2.25563		IGDB-TZX-245	3.00487		IGDB-TZX-6281	2.20013
IGDB-TZX-0243	2.2695		IGDB-TZX-0213	3.01874		IGDB-TZX-7741	2.20013
IGDB-TZX-1213	2.2695		IGDB-TZX-492	3.01874		IGDB-TZX-904	2.20013
IGDB-TZX-3513	2.2695		IGDB-TZX-5432	3.01874		IGDB-TZX-797	2.22325
IGDB-TZX-5201	2.2695		IGDB-TZX-626	3.01874		IGDB-TZX-535	2.24175
IGDB-TZX-592	2.2695		IGDB-TZX-0711	3.03262		IGDB-TZX-5631	2.24175
IGDB-TZX-6123	2.2695		IGDB-TZX-364	3.03262		IGDB-TZX-8951	2.24175
IGDB-TZX-6881	2.2695		IGDB-TZX-9722	3.03262		IGDB-TZX-1751	2.25563
IGDB-TZX-7771	2.2695		IGDB-TZX-186	3.08812		IGDB-TZX-7033	2.2695
IGDB-TZX-8181	2.2695		IGDB-TZX-4831	3.08812		IGDB-TZX-8671	2.2695
IGDB-TZX-0701	2.31113		IGDB-TZX-5111	3.08812		IGDB-TZX-9081	2.2695
IGDB-TZX-086	2.325		IGDB-TZX-5163	3.08812		IGDB-TZX-7001	2.27875
IGDB-TZX-2502	2.325		IGDB-TZX-5623	3.08812		IGDB-TZX-9021	2.31113
IGDB-TZX-324	2.325		IGDB-TZX-6253	3.08812		IGDB-TZX-050	2.325
IGDB-TZX-3541	2.325		IGDB-TZX-7833	3.10199		IGDB-TZX-0603	2.325
IGDB-TZX-3741	2.325		IGDB-TZX-1124	3.15749		IGDB-TZX-1632	2.325
IGDB-TZX-4422	2.325		IGDB-TZX-390	3.15749		IGDB-TZX-7751	2.325
IGDB-TZX-6601	2.325		IGDB-TZX-690	3.15749		IGDB-TZX-8341	2.325
IGDB-TZX-9602	2.325		IGDB-TZX-1811	3.17137		IGDB-TZX-9922	2.325
IGDB-TZX-263	2.33888		IGDB-TZX-9701	3.21299		IGDB-TZX-1961	2.33888
IGDB-TZX-3641	2.33888		IGDB-TZX-8043	3.22687		IGDB-TZX-8251	2.39438
IGDB-TZX-3943	2.33888		IGDB-TZX-0632	3.24074		IGDB-TZX-1161	2.40825
IGDB-TZX-4751	2.33888		IGDB-TZX-2633	3.24074		IGDB-TZX-8632	2.40825
IGDB-TZX-5053	2.33888		IGDB-TZX-283	3.24074		IGDB-TZX-9322	2.40825
IGDB-TZX-6711	2.33888		IGDB-TZX-197	3.29624		IGDB-TZX-9721	2.44987
IGDB-TZX-813	2.33888		IGDB-TZX-1973	3.29624		IGDB-TZX-244	2.46375
IGDB-TZX-826	2.33888		IGDB-TZX-2053	3.29624		IGDB-TZX-4301	2.46375
IGDB-TZX-9621	2.33888		IGDB-TZX-5133	3.29624		IGDB-TZX-5613	2.46375
IGDB-TZX-963	2.33888		IGDB-TZX-5733	3.29624		IGDB-TZX-5771	2.46375
IGDB-TZX-2061	2.3805		IGDB-TZX-590	3.29624		IGDB-TZX-645	2.46375
IGDB-TZX-0271	2.39438		IGDB-TZX-6453	3.29624		IGDB-TZX-6532	2.46375
IGDB-TZX-1573	2.39438		IGDB-TZX-7553	3.29624		IGDB-TZX-3341	2.47762
IGDB-TZX-0032	2.40825		IGDB-TZX-757	3.29624		IGDB-TZX-6033	2.47762
IGDB-TZX-0371	2.40825		IGDB-TZX-790	3.29624		IGDB-TZX-6081	2.47762
IGDB-TZX-0822	2.40825		IGDB-TZX-0941	3.31012		IGDB-TZX-8361	2.47762
IGDB-TZX-115	2.40825		IGDB-TZX-3522	3.31012		IGDB-TZX-5841	2.51925
IGDB-TZX-2281	2.40825		IGDB-TZX-741	3.31012		IGDB-TZX-4481	2.53312
IGDB-TZX-315	2.40825		IGDB-TZX-0602	3.36561		IGDB-TZX-8551	2.53312
IGDB-TZX-3622	2.40825		IGDB-TZX-5911	3.36561		IGDB-TZX-2101	2.547
IGDB-TZX-6013	2.40825		IGDB-TZX-9643	3.36561		IGDB-TZX-5531	2.547
IGDB-TZX-8032	2.40825		IGDB-TZX-9843	3.36561		IGDB-TZX-765	2.547
IGDB-TZX-8451	2.44987		IGDB-TZX-267	3.37949		IGDB-TZX-124	2.6025
IGDB-TZX-035	2.46375		IGDB-TZX-5263	3.37949		IGDB-TZX-1461	2.6025
IGDB-TZX-0813	2.46375		IGDB-TZX-5723	3.37949		IGDB-TZX-8532	2.6025
IGDB-TZX-0901	2.46375		IGDB-TZX-824	3.37949		IGDB-TZX-8531	2.658
IGDB-TZX-445	2.46375		IGDB-TZX-8703	3.37949		IGDB-TZX-1521	2.67187
IGDB-TZX-6323	2.46375		IGDB-TZX-373	3.42111		IGDB-TZX-646	2.67187
IGDB-TZX-8631	2.46375		IGDB-TZX-7003	3.42111		IGDB-TZX-3611	2.68575
IGDB-TZX-924	2.46375		IGDB-TZX-2573	3.43499		IGDB-TZX-100	2.74125
IGDB-TZX-9403	2.46375		IGDB-TZX-2943	3.43499		IGDB-TZX-6831	2.74125
IGDB-TZX-9571	2.46375		IGDB-TZX-5124	3.43499		IGDB-TZX-2523	2.75512
IGDB-TZX-4261	2.47762		IGDB-TZX-9363	3.43499		IGDB-TZX-9141	2.79675
IGDB-TZX-5711	2.47762		IGDB-TZX-9713	3.43499		IGDB-TZX-1523	2.81062
IGDB-TZX-717	2.47762		IGDB-TZX-1853	3.44886		IGDB-TZX-4731	2.81062
IGDB-TZX-764	2.47762		IGDB-TZX-5363	3.44886		IGDB-TZX-5371	2.81062
IGDB-TZX-804	2.47762		IGDB-TZX-374	3.49049		IGDB-TZX-034	2.8245
IGDB-TZX-8561	2.47762		IGDB-TZX-128	3.50436		IGDB-TZX-156	2.8245
IGDB-TZX-8622	2.47762		IGDB-TZX-3023	3.50436		IGDB-TZX-376	2.88
IGDB-TZX-8881	2.47762		IGDB-TZX-4033	3.50436		IGDB-TZX-6333	2.88
IGDB-TZX-9031	2.47762		IGDB-TZX-4283	3.50436		IGDB-TZX-343	2.94937
IGDB-TZX-5601	2.51925		IGDB-TZX-5043	3.50436		IGDB-TZX-6113	2.94937
IGDB-TZX-873	2.51925		IGDB-TZX-6663	3.50436		IGDB-TZX-7591	2.94937
IGDB-TZX-3501	2.53312		IGDB-TZX-0943	3.51824		IGDB-TZX-1771	2.96324
IGDB-TZX-408	2.53312		IGDB-TZX-5701	3.51824		IGDB-TZX-344	2.96324
IGDB-TZX-4232	2.53312		IGDB-TZX-7913	3.51824		IGDB-TZX-744	3.01874
IGDB-TZX-713	2.53312		IGDB-TZX-8233	3.51824		IGDB-TZX-046	3.03262
IGDB-TZX-9303	2.53312		IGDB-TZX-8041	3.55986		IGDB-TZX-0771	3.03262
IGDB-TZX-1241	2.547		IGDB-TZX-0543	3.57374		IGDB-TZX-526	3.03262
IGDB-TZX-2471	2.547		IGDB-TZX-079	3.57374		IGDB-TZX-2631	3.08812
IGDB-TZX-249	2.547		IGDB-TZX-2533	3.57374		IGDB-TZX-0561	3.10199
IGDB-TZX-3322	2.547		IGDB-TZX-6243	3.57374		IGDB-TZX-4123	3.10199
IGDB-TZX-3831	2.547		IGDB-TZX-1923	3.58761		IGDB-TZX-883	3.14362
IGDB-TZX-5431	2.547		IGDB-TZX-2531	3.58761		IGDB-TZX-2511	3.15749
IGDB-TZX-578	2.547		IGDB-TZX-3573	3.58761		IGDB-TZX-4901	3.15749
IGDB-TZX-5803	2.547		IGDB-TZX-464	3.58761		IGDB-TZX-0033	3.17137
IGDB-TZX-623	2.547		IGDB-TZX-912	3.58761		IGDB-TZX-226	3.22687
IGDB-TZX-649	2.547		IGDB-TZX-269	3.62924		IGDB-TZX-2551	3.22687
IGDB-TZX-7531	2.547		IGDB-TZX-1943	3.64311		IGDB-TZX-4371	3.22687
IGDB-TZX-8212	2.547		IGDB-TZX-2591	3.64311		IGDB-TZX-6461	3.22687
IGDB-TZX-9803	2.547		IGDB-TZX-3263	3.64311		IGDB-TZX-7321	3.22687
IGDB-TZX-7421	2.57475		IGDB-TZX-4221	3.64311		IGDB-TZX-1251	3.28237
IGDB-TZX-6921	2.58862		IGDB-TZX-2243	3.65699		IGDB-TZX-616	3.29624
IGDB-TZX-0922	2.59325		IGDB-TZX-2373	3.65699		IGDB-TZX-311	3.31012
IGDB-TZX-0522	2.6025		IGDB-TZX-891	3.65699		IGDB-TZX-8033	3.31012
IGDB-TZX-1581	2.6025		IGDB-TZX-957	3.65699		IGDB-TZX-126	3.36561
IGDB-TZX-1861	2.6025		IGDB-TZX-2071	3.71249		IGDB-TZX-9241	3.36561
IGDB-TZX-316	2.6025		IGDB-TZX-2201	3.71249		IGDB-TZX-9002	3.37949
IGDB-TZX-3303	2.6025		IGDB-TZX-260	3.71249		IGDB-TZX-8301	3.43499
IGDB-TZX-4171	2.6025		IGDB-TZX-3423	3.71249		IGDB-TZX-897	3.64311
IGDB-TZX-5403	2.6025		IGDB-TZX-6211	3.71249		IGDB-TZX-9841	3.64311
IGDB-TZX-750	2.6025		IGDB-TZX-841	3.71249		IGDB-TZX-266	3.72636
IGDB-TZX-7761	2.6025		IGDB-TZX-131	3.72636		IGDB-TZX-609	3.78186
IGDB-TZX-782	2.6025		IGDB-TZX-670	3.72636		IGDB-TZX-317	3.86511
IGDB-TZX-7941	2.6025		IGDB-TZX-7471	3.72636		IGDB-TZX-196	3.98998
IGDB-TZX-802	2.6025		IGDB-TZX-865	3.72636		IGDB-TZX-7783	4.07323
IGDB-TZX-167	2.61637		IGDB-TZX-959	3.72636		IGDB-TZX-3681	4.14261
IGDB-TZX-171	2.61637		IGDB-TZX-112	3.76799		IGDB-TZX-8311	4.54498
IGDB-TZX-2013	2.61637		IGDB-TZX-6522	3.76799		IGDB-TZX-8011	4.61435
IGDB-TZX-4771	2.61637		IGDB-TZX-7233	3.78186		IGDB-TZX-639	4.96122
IGDB-TZX-5322	2.61637		IGDB-TZX-0011	3.79574		IGDB-TZX-8243	5.46072
IGDB-TZX-039	2.67187		IGDB-TZX-2431	3.79574
IGDB-TZX-1643	2.67187		IGDB-TZX-7661	3.85123
IGDB-TZX-2563	2.67187		IGDB-TZX-0971	3.86511
IGDB-TZX-3971	2.67187		IGDB-TZX-3733	3.86511
IGDB-TZX-5143	2.67187		IGDB-TZX-955	3.86511
IGDB-TZX-6061	2.67187		IGDB-TZX-108	3.92061
IGDB-TZX-936	2.67187		IGDB-TZX-1773	3.92061
IGDB-TZX-085	2.68575		IGDB-TZX-4851	3.92061
IGDB-TZX-199	2.68575		IGDB-TZX-5871	3.92061
IGDB-TZX-2161	2.68575		IGDB-TZX-5901	3.92061
IGDB-TZX-3003	2.68575		IGDB-TZX-7573	3.92061
IGDB-TZX-5461	2.68575		IGDB-TZX-1511	3.93448
IGDB-TZX-5522	2.68575		IGDB-TZX-3853	3.93448
IGDB-TZX-6633	2.68575		IGDB-TZX-5822	3.97611
IGDB-TZX-7621	2.68575		IGDB-TZX-2611	3.98998
IGDB-TZX-8523	2.68575		IGDB-TZX-2973	3.98998
IGDB-TZX-867	2.68575		IGDB-TZX-4681	3.98998
IGDB-TZX-881	2.68575		IGDB-TZX-5243	3.98998
IGDB-TZX-8871	2.68575		IGDB-TZX-9123	3.98998
IGDB-TZX-9861	2.68575		IGDB-TZX-383	4.00386
IGDB-TZX-0981	2.72737		IGDB-TZX-8833	4.00386
IGDB-TZX-3701	2.72737		IGDB-TZX-2971	4.05936
IGDB-TZX-418	2.72737		IGDB-TZX-5411	4.05936
IGDB-TZX-536	2.72737		IGDB-TZX-7414	4.05936
IGDB-TZX-1371	2.74125		IGDB-TZX-008	4.07323
IGDB-TZX-2441	2.74125		IGDB-TZX-2663	4.07323
IGDB-TZX-406	2.74125		IGDB-TZX-539	4.07323
IGDB-TZX-481	2.74125		IGDB-TZX-7563	4.07323
IGDB-TZX-5351	2.74125		IGDB-TZX-9111	4.11486
IGDB-TZX-5361	2.74125		IGDB-TZX-6003	4.11948
IGDB-TZX-5702	2.74125		IGDB-TZX-1313	4.12873
IGDB-TZX-6903	2.74125		IGDB-TZX-2863	4.12873
IGDB-TZX-699	2.74125		IGDB-TZX-3533	4.12873
IGDB-TZX-7314	2.74125		IGDB-TZX-417	4.12873
IGDB-TZX-8171	2.74125		IGDB-TZX-712	4.12873
IGDB-TZX-9323	2.74125		IGDB-TZX-0281	4.19811
IGDB-TZX-0651	2.75512		IGDB-TZX-233	4.19811
IGDB-TZX-2371	2.75512		IGDB-TZX-4212	4.26748
IGDB-TZX-4323	2.75512		IGDB-TZX-683	4.26748
IGDB-TZX-5653	2.75512		IGDB-TZX-3111	4.28136
IGDB-TZX-8373	2.75512		IGDB-TZX-7212	4.28136
IGDB-TZX-927	2.75512		IGDB-TZX-8223	4.28136
IGDB-TZX-994	2.75512		IGDB-TZX-379	4.33685
IGDB-TZX-9961	2.75512		IGDB-TZX-4441	4.33685
IGDB-TZX-7713	2.769		IGDB-TZX-7021	4.33685
IGDB-TZX-0361	2.81062		IGDB-TZX-7363	4.33685
IGDB-TZX-0541	2.81062		IGDB-TZX-7822	4.33685
IGDB-TZX-118	2.81062		IGDB-TZX-580	4.35073
IGDB-TZX-181	2.81062		IGDB-TZX-7463	4.35073
IGDB-TZX-2124	2.81062		IGDB-TZX-3101	4.40623
IGDB-TZX-2721	2.81062		IGDB-TZX-1401	4.4201
IGDB-TZX-425	2.81062		IGDB-TZX-183	4.4201
IGDB-TZX-5721	2.81062		IGDB-TZX-7112	4.4201
IGDB-TZX-8213	2.81062		IGDB-TZX-8463	4.4201
IGDB-TZX-8601	2.81062		IGDB-TZX-4011	4.4756
IGDB-TZX-8873	2.81062		IGDB-TZX-467	4.48948
IGDB-TZX-9601	2.81062		IGDB-TZX-2363	4.49873
IGDB-TZX-024	2.8245		IGDB-TZX-6723	4.54498
IGDB-TZX-0702	2.8245		IGDB-TZX-1571	4.61435
IGDB-TZX-1701	2.8245		IGDB-TZX-8513	4.62823
IGDB-TZX-2643	2.8245		IGDB-TZX-4773	4.68373
IGDB-TZX-4622	2.8245		IGDB-TZX-6823	4.68373
IGDB-TZX-531	2.8245		IGDB-TZX-7071	4.6976
IGDB-TZX-5671	2.8245		IGDB-TZX-8823	4.7531
IGDB-TZX-725	2.8245		IGDB-TZX-0743	4.76697
IGDB-TZX-7303	2.8245		IGDB-TZX-107	4.76697
IGDB-TZX-8113	2.8245		IGDB-TZX-7933	4.76697
IGDB-TZX-8681	2.8245		IGDB-TZX-5563	4.82247
IGDB-TZX-8911	2.8245		IGDB-TZX-296	4.83635
IGDB-TZX-9043	2.8245		IGDB-TZX-6511	4.89185
IGDB-TZX-4521	2.85225		IGDB-TZX-9353	4.90572
IGDB-TZX-1761	2.86612		IGDB-TZX-6121	4.96122
IGDB-TZX-6301	2.86612		IGDB-TZX-7323	5.0306
IGDB-TZX-2622	2.88		IGDB-TZX-919	5.0306
IGDB-TZX-4213	2.88		IGDB-TZX-6843	5.18322
IGDB-TZX-5161	2.88		IGDB-TZX-031	5.23872
IGDB-TZX-5811	2.88		IGDB-TZX-1801	5.23872
IGDB-TZX-637	2.88		IGDB-TZX-8933	5.55322
IGDB-TZX-6413	2.88		IGDB-TZX-3471	5.57172
IGDB-TZX-6941	2.88		IGDB-TZX-1163	5.66884
IGDB-TZX-7711	2.88		IGDB-TZX-6851	5.72434
IGDB-TZX-868	2.88		IGDB-TZX-8163	5.73821
IGDB-TZX-880	2.88		IGDB-TZX-4763	6.27933
IGDB-TZX-0741	2.89387
IGDB-TZX-3232	2.89387
IGDB-TZX-333	2.89387
IGDB-TZX-525	2.89387
IGDB-TZX-6143	2.89387
IGDB-TZX-6621	2.89387
IGDB-TZX-768	2.89387
IGDB-TZX-8081	2.89387
IGDB-TZX-8801	2.89387
IGDB-TZX-960	2.89387
IGDB-TZX-5621	2.92162
IGDB-TZX-5801	2.93549
IGDB-TZX-1351	2.94937
IGDB-TZX-2221	2.94937
IGDB-TZX-2232	2.94937
IGDB-TZX-339	2.94937
IGDB-TZX-3621	2.94937
IGDB-TZX-3871	2.94937
IGDB-TZX-4021	2.94937
IGDB-TZX-5422	2.94937
IGDB-TZX-5501	2.94937
IGDB-TZX-5641	2.94937
IGDB-TZX-6021	2.94937
IGDB-TZX-6871	2.94937
IGDB-TZX-755	2.94937
IGDB-TZX-818	2.94937
IGDB-TZX-8621	2.94937
IGDB-TZX-1223	2.96324
IGDB-TZX-1731	2.96324
IGDB-TZX-250	2.96324
IGDB-TZX-326	2.96324
IGDB-TZX-3323	2.96324
IGDB-TZX-3371	2.96324
IGDB-TZX-368	2.96324
IGDB-TZX-3702	2.96324
IGDB-TZX-7622	2.96324
IGDB-TZX-9071	2.96324
IGDB-TZX-9301	2.96324
IGDB-TZX-2641	3.00487
IGDB-TZX-0851	3.01874
IGDB-TZX-1202	3.01874
IGDB-TZX-1473	3.01874
IGDB-TZX-5332	3.01874
IGDB-TZX-7601	3.01874
IGDB-TZX-855	3.01874
IGDB-TZX-914	3.01874
IGDB-TZX-065	3.03262
IGDB-TZX-3271	3.03262
IGDB-TZX-3651	3.03262
IGDB-TZX-3791	3.03262
IGDB-TZX-388	3.03262
IGDB-TZX-5961	3.03262
IGDB-TZX-671	3.03262
IGDB-TZX-7113	3.03262
IGDB-TZX-7551	3.03262
IGDB-TZX-767	3.03262
IGDB-TZX-918	3.03262
IGDB-TZX-0821	3.07424
IGDB-TZX-3901	3.07424
IGDB-TZX-8321	3.07424
IGDB-TZX-1211	3.08812
IGDB-TZX-1271	3.08812
IGDB-TZX-218	3.08812
IGDB-TZX-265	3.08812
IGDB-TZX-389	3.08812
IGDB-TZX-4121	3.08812
IGDB-TZX-4361	3.08812
IGDB-TZX-7422	3.08812
IGDB-TZX-775	3.08812
IGDB-TZX-8303	3.08812
IGDB-TZX-866	3.08812
IGDB-TZX-049	3.10199
IGDB-TZX-0923	3.10199
IGDB-TZX-302	3.10199
IGDB-TZX-3213	3.10199
IGDB-TZX-325	3.10199
IGDB-TZX-3543	3.10199
IGDB-TZX-3822	3.10199
IGDB-TZX-4322	3.10199
IGDB-TZX-4714	3.10199
IGDB-TZX-5943	3.10199
IGDB-TZX-701	3.10199
IGDB-TZX-714	3.10199
IGDB-TZX-9622	3.10199
IGDB-TZX-1543	3.15749
IGDB-TZX-211	3.15749
IGDB-TZX-2671	3.15749
IGDB-TZX-319	3.15749
IGDB-TZX-329	3.15749
IGDB-TZX-4124	3.15749
IGDB-TZX-421	3.15749
IGDB-TZX-4421	3.15749
IGDB-TZX-4502	3.15749
IGDB-TZX-6151	3.15749
IGDB-TZX-617	3.15749
IGDB-TZX-647	3.15749
IGDB-TZX-6722	3.15749
IGDB-TZX-6771	3.15749
IGDB-TZX-6803	3.15749
IGDB-TZX-7961	3.15749
IGDB-TZX-8663	3.15749
IGDB-TZX-8843	3.15749
IGDB-TZX-915	3.15749
IGDB-TZX-9211	3.15749
IGDB-TZX-0071	3.17137
IGDB-TZX-0121	3.17137
IGDB-TZX-0641	3.17137
IGDB-TZX-0721	3.17137
IGDB-TZX-1333	3.17137
IGDB-TZX-241	3.17137
IGDB-TZX-3071	3.17137
IGDB-TZX-4801	3.17137
IGDB-TZX-678	3.17137
IGDB-TZX-8232	3.17137
IGDB-TZX-8673	3.17137
IGDB-TZX-0422	3.21299
IGDB-TZX-3011	3.21299
IGDB-TZX-6901	3.21299
IGDB-TZX-041	3.22687
IGDB-TZX-076	3.22687
IGDB-TZX-1232	3.22687
IGDB-TZX-1971	3.22687
IGDB-TZX-2761	3.22687
IGDB-TZX-4071	3.22687
IGDB-TZX-4173	3.22687
IGDB-TZX-4541	3.22687
IGDB-TZX-4733	3.22687
IGDB-TZX-5511	3.22687
IGDB-TZX-5541	3.22687
IGDB-TZX-5921	3.22687
IGDB-TZX-614	3.22687
IGDB-TZX-716	3.22687
IGDB-TZX-8511	3.22687
IGDB-TZX-8761	3.22687
IGDB-TZX-9202	3.22687
IGDB-TZX-0232	3.24074
IGDB-TZX-081	3.24074
IGDB-TZX-1103	3.24074
IGDB-TZX-1414	3.24074
IGDB-TZX-2003	3.24074
IGDB-TZX-2491	3.24074
IGDB-TZX-3102	3.24074
IGDB-TZX-3171	3.24074
IGDB-TZX-3711	3.24074
IGDB-TZX-412	3.24074
IGDB-TZX-7561	3.24074
IGDB-TZX-8261	3.24074
IGDB-TZX-8273	3.24074
IGDB-TZX-8961	3.24074
IGDB-TZX-9143	3.24074
IGDB-TZX-0221	3.29624
IGDB-TZX-028	3.29624
IGDB-TZX-0403	3.29624
IGDB-TZX-074	3.29624
IGDB-TZX-0963	3.29624
IGDB-TZX-119	3.29624
IGDB-TZX-1471	3.29624
IGDB-TZX-1921	3.29624
IGDB-TZX-2122	3.29624
IGDB-TZX-237	3.29624
IGDB-TZX-3202	3.29624
IGDB-TZX-3571	3.29624
IGDB-TZX-3823	3.29624
IGDB-TZX-5032	3.29624
IGDB-TZX-5051	3.29624
IGDB-TZX-6203	3.29624
IGDB-TZX-6212	3.29624
IGDB-TZX-6611	3.29624
IGDB-TZX-7522	3.29624
IGDB-TZX-7843	3.29624
IGDB-TZX-8161	3.29624
IGDB-TZX-9102	3.29624
IGDB-TZX-9243	3.29624
IGDB-TZX-9501	3.29624
IGDB-TZX-9561	3.29624
IGDB-TZX-989	3.29624
IGDB-TZX-1561	3.31012
IGDB-TZX-209	3.31012
IGDB-TZX-524	3.31012
IGDB-TZX-5821	3.31012
IGDB-TZX-2921	3.32399
IGDB-TZX-4002	3.35174
IGDB-TZX-4061	3.35174
IGDB-TZX-0801	3.36561
IGDB-TZX-125	3.36561
IGDB-TZX-2413	3.36561
IGDB-TZX-268	3.36561
IGDB-TZX-279	3.36561
IGDB-TZX-371	3.36561
IGDB-TZX-6221	3.36561
IGDB-TZX-7203	3.36561
IGDB-TZX-7443	3.36561
IGDB-TZX-756	3.36561
IGDB-TZX-8143	3.36561
IGDB-TZX-815	3.36561
IGDB-TZX-8202	3.36561
IGDB-TZX-854	3.36561
IGDB-TZX-8591	3.36561
IGDB-TZX-8943	3.36561
IGDB-TZX-9833	3.36561
IGDB-TZX-0621	3.37949
IGDB-TZX-114	3.37949
IGDB-TZX-116	3.37949
IGDB-TZX-1363	3.37949
IGDB-TZX-2651	3.37949
IGDB-TZX-356	3.37949
IGDB-TZX-3661	3.37949
IGDB-TZX-3721	3.37949
IGDB-TZX-3814	3.37949
IGDB-TZX-4823	3.37949
IGDB-TZX-6173	3.37949
IGDB-TZX-733	3.37949
IGDB-TZX-8473	3.37949
IGDB-TZX-9033	3.37949
IGDB-TZX-905	3.37949
IGDB-TZX-9912	3.37949
IGDB-TZX-3221	3.38874
IGDB-TZX-4921	3.42111
IGDB-TZX-502	3.42111
IGDB-TZX-726	3.42111
IGDB-TZX-7821	3.42111
IGDB-TZX-0343	3.43499
IGDB-TZX-1661	3.43499
IGDB-TZX-2113	3.43499
IGDB-TZX-256	3.43499
IGDB-TZX-2843	3.43499
IGDB-TZX-3432	3.43499
IGDB-TZX-4722	3.43499
IGDB-TZX-504	3.43499
IGDB-TZX-5223	3.43499
IGDB-TZX-5413	3.43499
IGDB-TZX-5661	3.43499
IGDB-TZX-579	3.43499
IGDB-TZX-6073	3.43499
IGDB-TZX-7322	3.43499
IGDB-TZX-771	3.43499
IGDB-TZX-811	3.43499
IGDB-TZX-8471	3.43499
IGDB-TZX-8701	3.43499
IGDB-TZX-9132	3.43499
IGDB-TZX-9631	3.43499
IGDB-TZX-014	3.44886
IGDB-TZX-0673	3.44886
IGDB-TZX-1522	3.44886
IGDB-TZX-1922	3.44886
IGDB-TZX-2811	3.44886
IGDB-TZX-3311	3.44886
IGDB-TZX-359	3.44886
IGDB-TZX-4223	3.44886
IGDB-TZX-4573	3.44886
IGDB-TZX-4971	3.44886
IGDB-TZX-587	3.44886
IGDB-TZX-607	3.44886
IGDB-TZX-7102	3.44886
IGDB-TZX-7223	3.44886
IGDB-TZX-8353	3.44886
IGDB-TZX-273	3.49049
IGDB-TZX-9761	3.49049
IGDB-TZX-0411	3.50436
IGDB-TZX-207	3.50436
IGDB-TZX-3531	3.50436
IGDB-TZX-4332	3.50436
IGDB-TZX-4461	3.50436
IGDB-TZX-5103	3.50436
IGDB-TZX-518	3.50436
IGDB-TZX-673	3.50436
IGDB-TZX-724	3.50436
IGDB-TZX-7643	3.50436
IGDB-TZX-7871	3.50436
IGDB-TZX-8003	3.50436
IGDB-TZX-807	3.50436
IGDB-TZX-8071	3.50436
IGDB-TZX-8613	3.50436
IGDB-TZX-864	3.50436
IGDB-TZX-8751	3.50436
IGDB-TZX-9032	3.50436
IGDB-TZX-9232	3.50436
IGDB-TZX-9313	3.50436
IGDB-TZX-9422	3.50436
IGDB-TZX-965	3.50436
IGDB-TZX-1102	3.51824
IGDB-TZX-1343	3.51824
IGDB-TZX-1611	3.51824
IGDB-TZX-1901	3.51824
IGDB-TZX-2121	3.51824
IGDB-TZX-2271	3.51824
IGDB-TZX-264	3.51824
IGDB-TZX-278	3.51824
IGDB-TZX-2963	3.51824
IGDB-TZX-3813	3.51824
IGDB-TZX-444	3.51824
IGDB-TZX-4531	3.51824
IGDB-TZX-4711	3.51824
IGDB-TZX-5473	3.51824
IGDB-TZX-612	3.51824
IGDB-TZX-656	3.51824
IGDB-TZX-6822	3.51824
IGDB-TZX-8661	3.51824
IGDB-TZX-993	3.51824
IGDB-TZX-1821	3.55986
IGDB-TZX-602	3.55986
IGDB-TZX-0843	3.57374
IGDB-TZX-1312	3.57374
IGDB-TZX-177	3.57374
IGDB-TZX-1843	3.57374
IGDB-TZX-2343	3.57374
IGDB-TZX-2473	3.57374
IGDB-TZX-407	3.57374
IGDB-TZX-4211	3.57374
IGDB-TZX-4883	3.57374
IGDB-TZX-6322	3.57374
IGDB-TZX-6411	3.57374
IGDB-TZX-6422	3.57374
IGDB-TZX-740	3.57374
IGDB-TZX-7873	3.57374
IGDB-TZX-796	3.57374
IGDB-TZX-819	3.57374
IGDB-TZX-846	3.57374
IGDB-TZX-847	3.57374
IGDB-TZX-0573	3.58761
IGDB-TZX-083	3.58761
IGDB-TZX-460	3.58761
IGDB-TZX-509	3.58761
IGDB-TZX-5273	3.58761
IGDB-TZX-5311	3.58761
IGDB-TZX-5722	3.58761
IGDB-TZX-7441	3.58761
IGDB-TZX-9703	3.58761
IGDB-TZX-312	3.62924
IGDB-TZX-879	3.62924
IGDB-TZX-029	3.64311
IGDB-TZX-117	3.64311
IGDB-TZX-208	3.64311
IGDB-TZX-2402	3.64311
IGDB-TZX-2673	3.64311
IGDB-TZX-3033	3.64311
IGDB-TZX-4821	3.64311
IGDB-TZX-7801	3.64311
IGDB-TZX-8132	3.64311
IGDB-TZX-8573	3.64311
IGDB-TZX-9563	3.64311
IGDB-TZX-1011	3.65699
IGDB-TZX-1501	3.65699
IGDB-TZX-3921	3.65699
IGDB-TZX-4161	3.65699
IGDB-TZX-5401	3.65699
IGDB-TZX-598	3.65699
IGDB-TZX-624	3.65699
IGDB-TZX-6251	3.65699
IGDB-TZX-679	3.65699
IGDB-TZX-6801	3.65699
IGDB-TZX-737	3.65699
IGDB-TZX-7411	3.65699
IGDB-TZX-7963	3.65699
IGDB-TZX-159	3.69861
IGDB-TZX-618	3.69861
IGDB-TZX-976	3.69861
IGDB-TZX-004	3.71249
IGDB-TZX-1221	3.71249
IGDB-TZX-139	3.71249
IGDB-TZX-1443	3.71249
IGDB-TZX-2503	3.71249
IGDB-TZX-3021	3.71249
IGDB-TZX-3722	3.71249
IGDB-TZX-3903	3.71249
IGDB-TZX-414	3.71249
IGDB-TZX-433	3.71249
IGDB-TZX-457	3.71249
IGDB-TZX-5023	3.71249
IGDB-TZX-5773	3.71249
IGDB-TZX-6163	3.71249
IGDB-TZX-631	3.71249
IGDB-TZX-7043	3.71249
IGDB-TZX-7221	3.71249
IGDB-TZX-814	3.71249
IGDB-TZX-8803	3.71249
IGDB-TZX-8901	3.71249
IGDB-TZX-9121	3.71249
IGDB-TZX-9513	3.71249
IGDB-TZX-1021	3.72636
IGDB-TZX-2521	3.72636
IGDB-TZX-2871	3.72636
IGDB-TZX-337	3.72636
IGDB-TZX-449	3.72636
IGDB-TZX-4871	3.72636
IGDB-TZX-507	3.72636
IGDB-TZX-515	3.72636
IGDB-TZX-5321	3.72636
IGDB-TZX-5823	3.72636
IGDB-TZX-7013	3.72636
IGDB-TZX-798	3.72636
IGDB-TZX-8822	3.72636
IGDB-TZX-9471	3.72636
IGDB-TZX-998	3.72636
IGDB-TZX-3511	3.74024
IGDB-TZX-0013	3.78186
IGDB-TZX-025	3.78186
IGDB-TZX-045	3.78186
IGDB-TZX-1071	3.78186
IGDB-TZX-297	3.78186
IGDB-TZX-334	3.78186
IGDB-TZX-5443	3.78186
IGDB-TZX-577	3.78186
IGDB-TZX-6523	3.78186
IGDB-TZX-7032	3.78186
IGDB-TZX-7311	3.78186
IGDB-TZX-7461	3.78186
IGDB-TZX-8073	3.78186
IGDB-TZX-8112	3.78186
IGDB-TZX-834	3.78186
IGDB-TZX-8422	3.78186
IGDB-TZX-878	3.78186
IGDB-TZX-9822	3.78186
IGDB-TZX-0761	3.79574
IGDB-TZX-101	3.79574
IGDB-TZX-111	3.79574
IGDB-TZX-212	3.79574
IGDB-TZX-229	3.79574
IGDB-TZX-2311	3.79574
IGDB-TZX-3121	3.79574
IGDB-TZX-331	3.79574
IGDB-TZX-514	3.79574
IGDB-TZX-534	3.79574
IGDB-TZX-6821	3.79574
IGDB-TZX-8861	3.79574
IGDB-TZX-901	3.79574
IGDB-TZX-9113	3.79574
IGDB-TZX-9781	3.79574
IGDB-TZX-7773	3.84198
IGDB-TZX-0861	3.85123
IGDB-TZX-1032	3.85123
IGDB-TZX-1721	3.85123
IGDB-TZX-1911	3.85123
IGDB-TZX-3211	3.85123
IGDB-TZX-398	3.85123
IGDB-TZX-450	3.85123
IGDB-TZX-5011	3.85123
IGDB-TZX-533	3.85123
IGDB-TZX-5963	3.85123
IGDB-TZX-6943	3.85123
IGDB-TZX-6971	3.85123
IGDB-TZX-739	3.85123
IGDB-TZX-8211	3.85123
IGDB-TZX-8402	3.85123
IGDB-TZX-8501	3.85123
IGDB-TZX-9421	3.85123
IGDB-TZX-9903	3.85123
IGDB-TZX-1311	3.86511
IGDB-TZX-1713	3.86511
IGDB-TZX-1722	3.86511
IGDB-TZX-2102	3.86511
IGDB-TZX-2203	3.86511
IGDB-TZX-314	3.86511
IGDB-TZX-446	3.86511
IGDB-TZX-5673	3.86511
IGDB-TZX-6133	3.86511
IGDB-TZX-6373	3.86511
IGDB-TZX-709	3.86511
IGDB-TZX-718	3.86511
IGDB-TZX-731	3.86511
IGDB-TZX-8333	3.86511
IGDB-TZX-9373	3.86511
IGDB-TZX-9613	3.86511
IGDB-TZX-327	3.87898
IGDB-TZX-3411	3.90673
IGDB-TZX-4822	3.90673
IGDB-TZX-893	3.90673
IGDB-TZX-170	3.92061
IGDB-TZX-215	3.92061
IGDB-TZX-3032	3.92061
IGDB-TZX-3261	3.92061
IGDB-TZX-3911	3.92061
IGDB-TZX-529	3.92061
IGDB-TZX-5571	3.92061
IGDB-TZX-5651	3.92061
IGDB-TZX-6371	3.92061
IGDB-TZX-6423	3.92061
IGDB-TZX-7243	3.92061
IGDB-TZX-9901	3.92061
IGDB-TZX-1302	3.93448
IGDB-TZX-2143	3.93448
IGDB-TZX-3313	3.93448
IGDB-TZX-5021	3.93448
IGDB-TZX-5232	3.93448
IGDB-TZX-5971	3.93448
IGDB-TZX-6032	3.93448
IGDB-TZX-829	3.93448
IGDB-TZX-853	3.93448
IGDB-TZX-9133	3.93448
IGDB-TZX-9273	3.93448
IGDB-TZX-4621	3.96223
IGDB-TZX-569	3.97611
IGDB-TZX-780	3.97611
IGDB-TZX-0202	3.98998
IGDB-TZX-1411	3.98998
IGDB-TZX-143	3.98998
IGDB-TZX-224	3.98998
IGDB-TZX-3473	3.98998
IGDB-TZX-397	3.98998
IGDB-TZX-4073	3.98998
IGDB-TZX-4111	3.98998
IGDB-TZX-4973	3.98998
IGDB-TZX-508	3.98998
IGDB-TZX-5441	3.98998
IGDB-TZX-9271	3.98998
IGDB-TZX-0312	4.00386
IGDB-TZX-1421	4.00386
IGDB-TZX-2423	4.00386
IGDB-TZX-3173	4.00386
IGDB-TZX-3963	4.00386
IGDB-TZX-4233	4.00386
IGDB-TZX-5002	4.00386
IGDB-TZX-5033	4.00386
IGDB-TZX-669	4.00386
IGDB-TZX-688	4.00386
IGDB-TZX-7161	4.00386
IGDB-TZX-7261	4.00386
IGDB-TZX-8343	4.00386
IGDB-TZX-527	4.03161
IGDB-TZX-861	4.04548
IGDB-TZX-1402	4.05936
IGDB-TZX-271	4.05936
IGDB-TZX-2901	4.05936
IGDB-TZX-292	4.05936
IGDB-TZX-3073	4.05936
IGDB-TZX-3223	4.05936
IGDB-TZX-7132	4.05936
IGDB-TZX-7371	4.05936
IGDB-TZX-7701	4.05936
IGDB-TZX-9201	4.05936
IGDB-TZX-929	4.05936
IGDB-TZX-939	4.05936
IGDB-TZX-0061	4.07323
IGDB-TZX-0261	4.07323
IGDB-TZX-0722	4.07323
IGDB-TZX-1641	4.07323
IGDB-TZX-1671	4.07323
IGDB-TZX-2021	4.07323
IGDB-TZX-2323	4.07323
IGDB-TZX-2801	4.07323
IGDB-TZX-5073	4.07323
IGDB-TZX-6513	4.07323
IGDB-TZX-7901	4.07323
IGDB-TZX-8691	4.07323
IGDB-TZX-978	4.07323
IGDB-TZX-3203	4.08248
IGDB-TZX-1613	4.11486
IGDB-TZX-6421	4.11486
IGDB-TZX-3801	4.11948
IGDB-TZX-216	4.12873
IGDB-TZX-2212	4.12873
IGDB-TZX-2313	4.12873
IGDB-TZX-2602	4.12873
IGDB-TZX-3212	4.12873
IGDB-TZX-4243	4.12873
IGDB-TZX-537	4.12873
IGDB-TZX-840	4.12873
IGDB-TZX-950	4.12873
IGDB-TZX-988	4.12873
IGDB-TZX-0102	4.14261
IGDB-TZX-0171	4.14261
IGDB-TZX-069	4.14261
IGDB-TZX-087	4.14261
IGDB-TZX-201	4.14261
IGDB-TZX-370	4.14261
IGDB-TZX-4813	4.14261
IGDB-TZX-8543	4.14261
IGDB-TZX-8811	4.14261
IGDB-TZX-1503	4.18423
IGDB-TZX-007	4.19811
IGDB-TZX-0173	4.19811
IGDB-TZX-247	4.19811
IGDB-TZX-290	4.19811
IGDB-TZX-3983	4.19811
IGDB-TZX-5521	4.19811
IGDB-TZX-5543	4.19811
IGDB-TZX-5833	4.19811
IGDB-TZX-605	4.19811
IGDB-TZX-6232	4.19811
IGDB-TZX-7883	4.19811
IGDB-TZX-947	4.19811
IGDB-TZX-057	4.21198
IGDB-TZX-3443	4.21198
IGDB-TZX-357	4.21198
IGDB-TZX-5171	4.21198
IGDB-TZX-6543	4.21198
IGDB-TZX-7501	4.21198
IGDB-TZX-9371	4.21198
IGDB-TZX-0471	4.26748
IGDB-TZX-0773	4.26748
IGDB-TZX-1061	4.26748
IGDB-TZX-1432	4.26748
IGDB-TZX-2321	4.26748
IGDB-TZX-6703	4.26748
IGDB-TZX-8021	4.26748
IGDB-TZX-8102	4.26748
IGDB-TZX-8913	4.26748
IGDB-TZX-9073	4.26748
IGDB-TZX-365	4.28136
IGDB-TZX-6541	4.28136
IGDB-TZX-6622	4.28136
IGDB-TZX-719	4.28136
IGDB-TZX-969	4.28136
IGDB-TZX-9871	4.28136
IGDB-TZX-980	4.32298
IGDB-TZX-2111	4.33685
IGDB-TZX-2722	4.33685
IGDB-TZX-3281	4.33685
IGDB-TZX-3343	4.33685
IGDB-TZX-424	4.33685
IGDB-TZX-427	4.33685
IGDB-TZX-7211	4.33685
IGDB-TZX-7232	4.33685
IGDB-TZX-7521	4.33685
IGDB-TZX-7823	4.33685
IGDB-TZX-0111	4.35073
IGDB-TZX-0132	4.35073
IGDB-TZX-0501	4.35073
IGDB-TZX-0913	4.35073
IGDB-TZX-1273	4.35073
IGDB-TZX-1822	4.35073
IGDB-TZX-4311	4.35073
IGDB-TZX-4401	4.35073
IGDB-TZX-4411	4.35073
IGDB-TZX-4571	4.35073
IGDB-TZX-5663	4.35073
IGDB-TZX-5861	4.35073
IGDB-TZX-6302	4.35073
IGDB-TZX-675	4.35073
IGDB-TZX-769	4.35073
IGDB-TZX-9051	4.35073
IGDB-TZX-997	4.35073
IGDB-TZX-5173	4.35998
IGDB-TZX-309	4.3646
IGDB-TZX-037	4.39235
IGDB-TZX-0373	4.40623
IGDB-TZX-0911	4.40623
IGDB-TZX-1863	4.40623
IGDB-TZX-930	4.40623
IGDB-TZX-1113	4.4201
IGDB-TZX-157	4.4201
IGDB-TZX-1871	4.4201
IGDB-TZX-2332	4.4201
IGDB-TZX-401	4.4201
IGDB-TZX-4721	4.4201
IGDB-TZX-6763	4.4201
IGDB-TZX-7002	4.4201
IGDB-TZX-720	4.4201
IGDB-TZX-783	4.4201
IGDB-TZX-009	4.4756
IGDB-TZX-0871	4.4756
IGDB-TZX-1022	4.4756
IGDB-TZX-1143	4.4756
IGDB-TZX-2333	4.4756
IGDB-TZX-307	4.4756
IGDB-TZX-3243	4.4756
IGDB-TZX-4101	4.4756
IGDB-TZX-547	4.4756
IGDB-TZX-5643	4.4756
IGDB-TZX-7073	4.4756
IGDB-TZX-776	4.4756
IGDB-TZX-9673	4.4756
IGDB-TZX-0211	4.48948
IGDB-TZX-0311	4.48948
IGDB-TZX-1073	4.48948
IGDB-TZX-1261	4.48948
IGDB-TZX-3521	4.48948
IGDB-TZX-4032	4.48948
IGDB-TZX-5003	4.48948
IGDB-TZX-5883	4.48948
IGDB-TZX-6343	4.48948
IGDB-TZX-827	4.48948
IGDB-TZX-9311	4.48948
IGDB-TZX-9511	4.48948
IGDB-TZX-5611	4.5311
IGDB-TZX-047	4.54498
IGDB-TZX-2711	4.54498
IGDB-TZX-3161	4.54498
IGDB-TZX-4611	4.54498
IGDB-TZX-0321	4.59123
IGDB-TZX-129	4.61435
IGDB-TZX-1514	4.61435
IGDB-TZX-2273	4.61435
IGDB-TZX-2322	4.61435
IGDB-TZX-4471	4.61435
IGDB-TZX-498	4.61435
IGDB-TZX-5121	4.61435
IGDB-TZX-5271	4.61435
IGDB-TZX-5753	4.61435
IGDB-TZX-601	4.61435
IGDB-TZX-6783	4.61435
IGDB-TZX-0511	4.62823
IGDB-TZX-0671	4.62823
IGDB-TZX-070	4.62823
IGDB-TZX-071	4.62823
IGDB-TZX-149	4.62823
IGDB-TZX-2173	4.62823
IGDB-TZX-6311	4.62823
IGDB-TZX-6573	4.62823
IGDB-TZX-6773	4.62823
IGDB-TZX-067	4.68373
IGDB-TZX-1622	4.68373
IGDB-TZX-4053	4.68373
IGDB-TZX-440	4.68373
IGDB-TZX-7173	4.68373
IGDB-TZX-7543	4.68373
IGDB-TZX-8403	4.68373
IGDB-TZX-8553	4.68373
IGDB-TZX-9011	4.68373
IGDB-TZX-9743	4.68373
IGDB-TZX-1591	4.6976
IGDB-TZX-4443	4.6976
IGDB-TZX-5211	4.6976
IGDB-TZX-9543	4.6976
IGDB-TZX-9951	4.6976
IGDB-TZX-2803	4.72998
IGDB-TZX-680	4.73923
IGDB-TZX-185	4.7531
IGDB-TZX-2903	4.7531
IGDB-TZX-301	4.7531
IGDB-TZX-4501	4.7531
IGDB-TZX-479	4.7531
IGDB-TZX-7511	4.7531
IGDB-TZX-137	4.76697
IGDB-TZX-9873	4.76697
IGDB-TZX-3671	4.82247
IGDB-TZX-7151	4.82247
IGDB-TZX-9811	4.82247
IGDB-TZX-1212	4.83635
IGDB-TZX-4923	4.83635
IGDB-TZX-015	4.90572
IGDB-TZX-288	4.90572
IGDB-TZX-3273	4.90572
IGDB-TZX-4943	4.90572
IGDB-TZX-5061	4.90572
IGDB-TZX-7971	4.90572
IGDB-TZX-9423	4.94735
IGDB-TZX-4151	4.96122
IGDB-TZX-6751	4.96122
IGDB-TZX-7432	4.96122
IGDB-TZX-766	4.96122
IGDB-TZX-8963	4.96122
IGDB-TZX-127	4.9751
IGDB-TZX-1111	5.0306
IGDB-TZX-289	5.0306
IGDB-TZX-5763	5.0306
IGDB-TZX-6401	5.0306
IGDB-TZX-8781	5.0306
IGDB-TZX-189	5.04447
IGDB-TZX-4911	5.04447
IGDB-TZX-7011	5.04447
IGDB-TZX-788	5.04447
IGDB-TZX-8111	5.04447
IGDB-TZX-888	5.04447
IGDB-TZX-1673	5.09997
IGDB-TZX-620	5.09997
IGDB-TZX-7273	5.09997
IGDB-TZX-227	5.11385
IGDB-TZX-2501	5.11385
IGDB-TZX-2833	5.11385
IGDB-TZX-6111	5.11385
IGDB-TZX-8733	5.11385
IGDB-TZX-6963	5.15547
IGDB-TZX-2073	5.16935
IGDB-TZX-697	5.16935
IGDB-TZX-8371	5.16935
IGDB-TZX-0323	5.18322
IGDB-TZX-489	5.18322
IGDB-TZX-497	5.18322
IGDB-TZX-0003	5.23872
IGDB-TZX-040	5.23872
IGDB-TZX-619	5.25259
IGDB-TZX-0473	5.30809
IGDB-TZX-4843	5.30809
IGDB-TZX-5622	5.30809
IGDB-TZX-8611	5.30809
IGDB-TZX-6273	5.32197
IGDB-TZX-109	5.36359
IGDB-TZX-2312	5.37747
IGDB-TZX-270	5.37747
IGDB-TZX-169	5.39134
IGDB-TZX-3673	5.39134
IGDB-TZX-937	5.39134
IGDB-TZX-2601	5.44684
IGDB-TZX-817	5.46072
IGDB-TZX-7111	5.65497
IGDB-TZX-517	5.79371
IGDB-TZX-340	5.84921
IGDB-TZX-091	6.40421
IGDB-TZX-4133	7.54195

## Sheet: Fig 1f
Promoter activity analysis of between Dt2HapI and Dt2HapII using sequences 3,400-bp upstream from the transcription start site
proDt2HapI-LUC	proDt2HapII-LUC
0.0035	0.0057
0.0035	0.0043
0.0038	0.0074
0.0048	0.0048
0.0031	0.006
0.0046	0.0059

## Sheet: SFig 2a
RNA-seq data of candidate genes
w82_RNAseqdata	2011_leafbud-1	2011_leafbud-2	2011_leafbud-3	2011_shootmeristem	2011_flower-2
SoyZH13_18G242900	0	0.25	0.944914	2.15227	0
SoyZH13_18G243000	1.84992	2.32288	2.23018	2.3166	2.60973
SoyZH13_18G243100	0.264535	0.720172	1.65954	2.72195	3.23595
SoyZH13_18G243200	0.0480353	0	0	0	0
SoyZH13_18G243300	3.57872	4.28825	4.75622	5.12413	4.88117

## Sheet: Fig 2e
Relative expression data of Dt2 in DN50 and its transgeneic lines
	DN50	Dt2OE1	Dt2OE2	Dt2CR1	Dt2CR2
Dt2	23.29	22.1	25	28.49	24.76
	23.31	22.11	25.01	28.33	24.87
	23.28	22.09	24.99	28.42	24.82
Actin	19.24	19.16	18.93	19.5	19.87
	19.23	19.28	18.97	19.47	19.87
	19.23	19.18	19	19.54	19.88

## Sheet: Fig 2f
Branch number data of DN50 and its transgeneic lines
DN50	Dt2OE1	Dt2OE2	Dt2CR1	Dt2CR2
6	3	5	5	6
4	2	3	7	7
5	4	3	9	8
5	3	3	10	7
5	4	0	6	6
3	1	2	12	6
6	2	4	7	6
6	3	2	11	5
2	1	2	7	7
6	3	3	9	9
5	3	2	7	7
5	1	3	6	8
4	3	3	8	7
7	3	3	7	6
4	4	3	10	5
6	4	2	7	9
4	3	4	10	7
2	2	2	6	6
5	3	3	9	12
5	2	4	7	7
3	4	3	13	9
6	2	2	9	5
3	4	1	11	7
4	4	2	8	6
5	3	1	10	8
6	3	3	5	7
6	2	2	7	3
3	3	2	6	5
5	2	3	7	5
5	3	2	6	6
5	3	1	5	5
3	1	2	6	6
5	1	4	6	7
3	2	6	7	6
5	3	2	8	6
2	3	1	5	6
6	2	3	6	12
3	2	2	6	6
5	2	3	4	6
3	2	4	5	5
4	2	2	4	6
4	2	3	5	6
5	2	2	8	12
4	1	3	9	4
4	2	3	6	7
4	2	2	6	5
4	1	3	5	6
3	3	2	4	9
5	0	3	6	6
3	3	4	4	5
3	1	1	6	8
2	1	2	4	5
1	3	2	4	6
7	2	2	5	7
4		2	8	6
4		2	6	8
3			4	5
5			4	6
5			8	7
6			6	6
2			5	4
3			5	3
5			2	5
6			4	6
2			7
4			5
3			4
4			7
8
4

## Sheet: Fig 2g
Flowering time data of DN50 and its transgeneic lines
DN50	Dt2OE1	Dt2OE2	Dt2CR1	Dt2CR2
35	28	28	39	40
35	29	29	41	39
35	27	27	40	41
36	30	30	40	40
35	28	28	41	40
35	28	28	40	41
34	28	28	39	40
35	28	28	38	39
36	28	28	42	38
34	28	26	40	42
33	28	27	40	39
34	29	26	41	40
35	28	27	40	40

## Sheet: Fig 2h
Plot yield data of DN50 and its transgeneic lines
DN50	Dt2OE1	Dt2OE2	Dt2CR1	Dt2CR2
1.40453	0.899955	0.767962	2.35668	2.22049
1.16274	0.700765	0.60837	2.20429	2.26549
1.46033	0.852557	1.31753	2.74006	2.55167
1.50232	0.847758	0.872956	2.32488	2.70226

## Sheet: SFig 3a,d
Expression level of Dt2 in different haplotypes materails
Haplotype	Materials	Actin			Dt2			Branch nubmer
HapI	TZX-544	17.48	17.43	17.43	23.48	23.54	23.6	2.5
HapI	TZX-3230	17.27	17.26	17.26	23.64	23.63	23.62	5.2
HapI	TZX-210	17.63	17.68	17.67	24.03	24.09	24.09	2.2
HapI	TZX-1230	17.66	17.66	17.65	23.5	23.5	23.58	4.6
HapI	TZX-901	17.89	17.87	17.88	23.72	23.75	23.8	5.4
HapI	TZX-1790	17.21	17.23	17.22	23	23.01	23.06	3.9
HapI	TZX-891	17.45	17.51	17.5	24.51	24.53	24.6	4.5
HapI	TZX-892	17.69	17.68	17.68	23.59	23.58	23.69	4.4
HapI	TZX-963	17.55	17.56	17.56	23.69	23.68	23.68	5.3
HapI	TZX-184	18.19	18.17	18.02	26.94	26.89	27	5
HapII	TZX-454	17.58	17.57	17.56	22.63	22.61	22.59	1.5
HapII	TZX-1771	17.93	17.95	17.97	23.09	23.15	23.19	3
HapII	TZX-5414	17.62	17.57	17.63	22.77	22.8	22.81	0.75
HapII	TZX-1363	17.42	17.48	17.49	22.94	22.98	22.98	2.1
HapII	TZX-394	18	18	18.19	23.21	23.25	23.13	1.5
HapII	TZX-288	18.46	18.57	18.65	23.7	23.65	23.62	1.5
HapII	TZX-439	18.2	18.24	18.17	23.22	23.29	23.53	1.9
HapII	TZX-456	17.93	18.11	18.12	24.44	24.31	24.59	2
HapII	TZX-1799	18.29	18.26	18.07	24.85	24.9	24.96	1.5
HapII	TZX-5179	17.93	17.96	17.87	23.54	23.75	23.77	2.5

[truncated: 22 more sheets: SFig 3c, SFig 5a, SFig 5b, SFig 5c, SFig 6a-c, SFig 6a,b,d, SFig 8a; SFig 10d,e; SFig 13c, SFig 10f, SFig 13d,e, Fig 3g, h, Fig3c, fig3f+Sfig10c, Fig 3i, j, Fig4c, Fig 4f, Fig 4i, Fig 4j-l, Fig 4m-o, SFig14b, SFig 14e …]
